# Supplementary material for: 2,2-Diphenyl­benzo[c]quinoline-1-ox­yl
Source: Acta Crystallogr Sect E Struct Rep Online. 2009 Apr 18;65(Pt 5):o1045–6. doi: 10.1107/S1600536809013476 (PMC2977728; doi:10.1107/S1600536809013476)
Supplement: Supplementary file 2 [file e-65-o1045-Isup2.hkl]

# 
# h,k,l, Fc-squared, Fo-squared, sigma(Fo-squared) and status flag 
# 
data_I
_shelx_title '  LU26 - P21/c' 
_shelx_refln_list_code          4 
_shelx_F_calc_maximum      166.37 
_exptl_crystal_F_000       732.00 
_reflns_d_resolution_high  0.8105 
 
loop_ 
 _symmetry_equiv_pos_as_xyz 
 'x, y, z' 
 '-x, y+1/2, -z+1/2' 
 '-x, -y, -z' 
 'x, -y-1/2, z-1/2' 
 
_cell_length_a    12.6188 
_cell_length_b     8.8704 
_cell_length_c    16.6083 
_cell_angle_alpha  90.000 
_cell_angle_beta  102.998 
_cell_angle_gamma  90.000 
 
_shelx_F_squared_multiplier     1.000 
 
loop_ 
 _refln_index_h 
 _refln_index_k 
 _refln_index_l 
 _refln_F_squared_calc 
 _refln_F_squared_meas 
 _refln_F_squared_sigma 
 _refln_observed_status 
   1   0   0      211.38      165.08      4.87 o 
   2   0   0    10601.37    11017.21     83.85 o 
   3   0   0     2414.35     2339.97     36.01 o 
   4   0   0        2.11        3.21      3.28 o 
   5   0   0     7306.60     7556.27    111.42 o 
   6   0   0      117.12      128.22      7.85 o 
   7   0   0       28.37       29.66      4.39 o 
   8   0   0       43.34       46.74      4.89 o 
   9   0   0       73.41       75.94      6.03 o 
  10   0   0        1.79        0.00      6.05 o 
  11   0   0      137.55      140.10      9.86 o 
  12   0   0       12.63       17.28      8.75 o 
  13   0   0        0.19        2.89      8.64 o 
  14   0   0      142.77      138.22     14.52 o 
  15   0   0        0.16        0.00     10.62 o 
   1   1   0    16613.37    15198.17     97.80 o 
   2   1   0      678.64      638.27     10.47 o 
   3   1   0     9341.00     8889.04     72.09 o 
   4   1   0      819.01      826.93     17.05 o 
   5   1   0     1881.53     1906.48     27.72 o 
   6   1   0     2359.78     2544.65     35.19 o 
   7   1   0      121.75      137.57      4.25 o 
   8   1   0      108.44       97.84      4.11 o 
   9   1   0      109.30      110.66      5.20 o 
  10   1   0       29.36       33.39      4.83 o 
  11   1   0       39.08       34.36      5.02 o 
  12   1   0        4.05        4.96      5.25 o 
  13   1   0       52.93       44.68      7.33 o 
  14   1   0        0.85        0.00      6.80 o 
  15   1   0        9.26        2.16      7.58 o 
   0   2   0    13434.68    13422.44     81.69 o 
   1   2   0      871.66      850.11      7.05 o 
   2   2   0       97.18       90.29      2.62 o 
   3   2   0      181.60      170.52      3.30 o 
   4   2   0     1529.40     1549.50     14.33 o 
   5   2   0        0.66        0.00      2.10 o 
   6   2   0     1715.29     1625.58     16.80 o 
   7   2   0     1282.84     1323.73     26.57 o 
   8   2   0       56.82       48.99      4.24 o 
   9   2   0        1.57        1.83      3.82 o 
  10   2   0        1.24        0.00      4.00 o 
  11   2   0       23.94       25.84      5.56 o 
  12   2   0        0.59        0.00      5.41 o 
  13   2   0        4.60        7.49      6.10 o 
  14   2   0        4.76        3.26      6.81 o 
   1   3   0       43.40       39.90      2.64 o 
   2   3   0      102.84      100.38      3.16 o 
   3   3   0     3135.68     3073.68     31.81 o 
   4   3   0       83.82       88.91      3.15 o 
   5   3   0       34.20       36.01      2.66 o 
   6   3   0       44.35       36.93      2.95 o 
   7   3   0      260.26      237.09      5.18 o 
   8   3   0      111.42      109.64      4.88 o 
   9   3   0       84.86       84.83      4.96 o 
  10   3   0      291.13      275.66      7.46 o 
  11   3   0        4.03        5.89      5.20 o 
  12   3   0       39.61       43.22      6.45 o 
  13   3   0       40.33       53.92      8.26 o 
  14   3   0       11.02       10.20      8.31 o 
   0   4   0     2732.73     2889.90     44.99 o 
   1   4   0       29.37       25.81      2.73 o 
   2   4   0     1823.52     1992.45     12.28 o 
   3   4   0      383.96      410.09      9.39 o 
   4   4   0        3.09        6.12      2.34 o 
   5   4   0       64.16       53.98      3.13 o 
   6   4   0       17.92       17.71      2.89 o 
   7   4   0      411.30      415.28     10.74 o 
   8   4   0        0.04        0.42      3.48 o 
   9   4   0        6.60        1.66      3.73 o 
  10   4   0        0.34        2.12      5.21 o 
  11   4   0       24.48       14.86      5.69 o 
  12   4   0       54.80       55.22      7.85 o 
  13   4   0        8.55       10.79      6.98 o 
  14   4   0       29.11       23.61      8.75 o 
   1   5   0     1453.15     1613.26     17.48 o 
   2   5   0      427.55      431.14      8.63 o 
   3   5   0      115.35      124.71      4.69 o 
   4   5   0        0.35        1.55      2.51 o 
   5   5   0       47.54       44.08      3.29 o 
   6   5   0       95.68       96.97      4.26 o 
   7   5   0        3.83        0.52      3.88 o 
   8   5   0       26.54       28.16      4.61 o 
   9   5   0       14.13       18.63      4.41 o 
  10   5   0        7.24        8.77      5.33 o 
  11   5   0       23.61       18.21      6.09 o 
  12   5   0        2.16        0.00      6.55 o 
  13   5   0       20.01       14.24      8.68 o 
   0   6   0        1.89        2.77      4.26 o 
   1   6   0        1.82        1.52      2.94 o 
   2   6   0        3.56        2.15      2.97 o 
   3   6   0      185.27      185.02      5.40 o 
   4   6   0      231.13      237.70      6.16 o 
   5   6   0        4.13        5.64      3.42 o 
   6   6   0        2.92        1.80      3.64 o 
   7   6   0      267.69      279.60      8.28 o 
   8   6   0       36.35       42.64      5.14 o 
   9   6   0       12.03        8.96      6.23 o 
  10   6   0       16.41       19.17      6.53 o 
  11   6   0        0.14        0.00      6.53 o 
  12   6   0        1.50        0.00      7.44 o 
   1   7   0        1.32        2.51      3.32 o 
   2   7   0       79.31       75.37      5.14 o 
   3   7   0        5.35        7.69      4.05 o 
   4   7   0       10.09       12.13      4.08 o 
   5   7   0       39.04       43.93      4.85 o 
   6   7   0        6.44        7.90      4.19 o 
   7   7   0      154.68      145.61      7.94 o 
   8   7   0       11.82       19.95      6.57 o 
   9   7   0        0.31        3.36      6.33 o 
  10   7   0       50.85       65.27      8.40 o 
  11   7   0       30.55       30.81      7.73 o 
   0   8   0       43.88       31.58      7.87 o 
   1   8   0       23.34       22.69      5.48 o 
   2   8   0        0.01        0.00      4.10 o 
   3   8   0       27.30       19.79      4.75 o 
   4   8   0       14.82       11.20      4.34 o 
   5   8   0       40.27       43.26      5.28 o 
   6   8   0       44.33       39.78      5.84 o 
   7   8   0       18.56       13.90      5.50 o 
   8   8   0        2.30        1.45      6.36 o 
   9   8   0       33.61       37.62      7.72 o 
  10   8   0        0.23        0.00      7.36 o 
   1   9   0        0.01        0.00      5.08 o 
   2   9   0        6.05        3.71      5.61 o 
   3   9   0       36.49       37.70      6.48 o 
   4   9   0       14.49       11.29      6.02 o 
   5   9   0        7.48        7.42      5.94 o 
   6   9   0        4.77        0.27      6.00 o 
   7   9   0        0.29        3.83      7.16 o 
   8   9   0        1.37        0.00      7.50 o 
   0  10   0        7.34        1.01      7.87 o 
   1  10   0        7.64       10.08      6.11 o 
   2  10   0        0.77        0.00      5.66 o 
   3  10   0       80.81       75.41      8.03 o 
   4  10   0        5.09        0.00      6.10 o 
   5  10   0       13.63        6.31      7.61 o 
   6  10   0        6.41        9.55     10.12 o 
 -15   1   1        5.56        8.68      7.44 o 
 -14   1   1        5.64        1.51      6.43 o 
 -13   1   1        8.08        7.14      5.57 o 
 -12   1   1        1.28        0.75      4.60 o 
 -11   1   1        0.01        1.31      4.41 o 
 -10   1   1       22.72       20.82      4.75 o 
  -9   1   1        0.84        4.49      3.59 o 
  -8   1   1      329.95      326.71      6.06 o 
  -7   1   1       71.42       59.54      3.38 o 
  -6   1   1      594.70      662.97     10.45 o 
  -5   1   1     2511.53     2683.15     38.89 o 
  -4   1   1      270.19      278.17      6.01 o 
  -3   1   1    27678.43    26025.61    157.79 o 
  -2   1   1     1269.98     1207.59     22.14 o 
  -1   1   1      297.86      282.13      4.05 o 
   0   1   1       20.59       16.90      1.18 o 
   1   1   1      627.94      563.63      7.88 o 
   2   1   1     3206.72     3025.45     29.92 o 
   3   1   1     9280.24     8974.59     56.56 o 
   4   1   1      894.29      954.23     22.98 o 
   5   1   1      150.30      143.96      3.78 o 
   6   1   1      103.89      122.63      3.98 o 
   7   1   1       19.77       15.52      3.00 o 
   8   1   1       28.58       38.41      3.56 o 
   9   1   1       17.38       15.29      3.88 o 
  10   1   1      102.64      102.67      6.06 o 
  11   1   1      224.49      232.13      9.31 o 
  12   1   1       13.74       10.22      5.91 o 
  13   1   1        0.01        0.00      5.99 o 
  14   1   1        8.08        7.16      7.24 o 
 -15   2   1       17.93       17.17      9.14 o 
 -14   2   1       10.22       11.41      6.88 o 
 -13   2   1        0.06        0.00      5.23 o 
 -12   2   1      103.24       82.70      6.99 o 
 -11   2   1       43.91       47.20      5.51 o 
 -10   2   1        0.44        2.41      4.23 o 
  -9   2   1       39.80       33.84      4.24 o 
  -8   2   1      388.21      388.57      7.59 o 
  -7   2   1        0.66        0.00      3.22 o 
  -6   2   1     3113.55     3188.87     48.22 o 
  -5   2   1       56.47       51.87      2.74 o 
  -4   2   1     2595.91     2518.19     38.63 o 
  -3   2   1     2635.09     2591.09     22.15 o 
  -2   2   1     2771.45     2668.93     28.78 o 
  -1   2   1       62.82       60.59      2.62 o 
   0   2   1     3995.97     3859.84     20.72 o 
   1   2   1     5135.78     5227.58     58.89 o 
   2   2   1     4539.40     4157.92     32.16 o 
   3   2   1      360.82      346.10      8.46 o 
   4   2   1      174.80      184.21      3.60 o 
   5   2   1      249.71      247.87      5.62 o 
   6   2   1     1128.76     1149.28     19.07 o 
   7   2   1        0.78        1.96      3.24 o 
   8   2   1       40.28       37.32      4.12 o 
   9   2   1       27.81       23.86      4.30 o 
  10   2   1      137.13      122.19      6.40 o 
  11   2   1       25.70       29.54      5.59 o 
  12   2   1      120.45      129.23      8.22 o 
  13   2   1        0.36        1.01      6.46 o 
  14   2   1       10.49       16.12      7.82 o 
 -14   3   1        5.73        4.40      6.82 o 
 -13   3   1        0.77        1.34      6.39 o 
 -12   3   1        3.86        0.00      5.94 o 
 -11   3   1       84.64       86.58      6.17 o 
 -10   3   1      198.15      193.02      6.88 o 
  -9   3   1      110.90      104.65      5.44 o 
  -8   3   1       70.14       74.32      4.50 o 
  -7   3   1      451.39      454.26      6.76 o 
  -6   3   1        1.09        2.09      2.46 o 
  -5   3   1      597.61      601.87     11.30 o 
  -4   3   1       60.83       71.64      2.91 o 
  -3   3   1       79.70       86.71      3.01 o 
  -2   3   1       43.61       47.95      2.70 o 
  -1   3   1      461.25      450.04      6.07 o 
   0   3   1      236.58      236.63      4.19 o 
   1   3   1      144.39      164.02      3.82 o 
   2   3   1      713.97      786.86     11.50 o 
   3   3   1      925.47      884.83     11.74 o 
   4   3   1     1936.16     2012.46     20.08 o 
   5   3   1      316.38      327.75      7.54 o 
   6   3   1       10.43        7.25      2.46 o 
   7   3   1      756.93      759.34      8.59 o 
   8   3   1        0.02        0.00      3.25 o 
   9   3   1      362.69      364.44     10.88 o 
  10   3   1       30.70       34.02      5.24 o 
  11   3   1       96.49       99.09      7.48 o 
  12   3   1       13.06       10.03      5.61 o 
  13   3   1       21.34       24.57      7.30 o 
  14   3   1        0.98        0.00      8.44 o 
 -14   4   1        1.91        0.00      6.81 o 
 -13   4   1       12.72        7.56      7.07 o 
 -12   4   1       16.54       11.83      6.33 o 
 -11   4   1       34.71       40.22      6.80 o 
 -10   4   1        3.12        2.51      4.16 o 
  -9   4   1       39.49       30.70      4.62 o 
  -8   4   1        5.10        4.22      3.57 o 
  -7   4   1      173.89      173.55      5.56 o 
  -6   4   1       31.07       28.34      3.03 o 
  -5   4   1       75.72       84.64      3.46 o 
  -4   4   1        3.59        4.02      2.25 o 
  -3   4   1      914.43     1003.47     10.42 o 
  -2   4   1        5.97       10.30      2.54 o 
  -1   4   1      749.14      797.68     13.35 o 
   0   4   1      813.99      841.29      7.63 o 
   1   4   1      161.04      170.71      4.07 o 
   2   4   1      101.23      104.43      3.64 o 
   3   4   1        3.25        5.99      2.26 o 
   4   4   1      200.99      203.34      4.45 o 
   5   4   1        1.78        4.77      2.44 o 
   6   4   1       70.19       73.77      3.62 o 
   7   4   1       62.22       63.64      3.74 o 
   8   4   1      384.36      416.58     13.20 o 
   9   4   1      175.92      182.99      7.77 o 
  10   4   1        2.08        3.47      4.50 o 
  11   4   1        0.06        0.00      5.21 o 
  12   4   1       34.51       42.22      7.59 o 
  13   4   1        0.01        0.00      7.53 o 
 -13   5   1       12.92        9.01      7.04 o 
 -12   5   1        3.54        2.32      6.23 o 
 -11   5   1        4.44        3.21      5.52 o 
 -10   5   1      222.95      257.43      8.52 o 
  -9   5   1       49.81       46.72      5.05 o 
  -8   5   1        2.73        1.54      4.03 o 
  -7   5   1      104.36      100.95      5.62 o 
  -6   5   1      104.10       99.46      4.68 o 
  -5   5   1      409.50      439.35      7.58 o 
  -4   5   1        3.34        3.25      2.67 o 
  -3   5   1      115.07      114.67      3.84 o 
  -2   5   1        3.28        1.19      2.63 o 
  -1   5   1      605.73      618.97     10.85 o 
   0   5   1     1479.30     1565.76     18.12 o 
   1   5   1       96.10       95.09      3.77 o 
   2   5   1      369.17      419.03      6.49 o 
   3   5   1       40.74       40.60      3.06 o 
   4   5   1        9.69        9.66      2.58 o 
   5   5   1      104.06      108.72      4.18 o 
   6   5   1      200.19      202.70      6.95 o 
   7   5   1       29.24       21.80      3.55 o 
   8   5   1      194.96      202.62      7.24 o 
   9   5   1      220.03      221.74      8.95 o 
  10   5   1       28.94       30.66      6.03 o 
  11   5   1        2.29        7.00      5.73 o 
  12   5   1       18.60       10.01      7.74 o 
  13   5   1       27.91       23.64      8.99 o 
 -12   6   1        0.01        0.00      7.51 o 
 -11   6   1       47.69       45.18      7.52 o 
 -10   6   1       73.42       72.15      7.07 o 
  -9   6   1        9.48        4.80      4.61 o 
  -8   6   1       24.15       18.84      4.70 o 
  -7   6   1        0.08        0.00      4.23 o 
  -6   6   1      166.18      172.03      6.25 o 
  -5   6   1      133.76      132.66      5.26 o 
  -4   6   1      123.83      116.99      5.23 o 
  -3   6   1       61.47       66.60      4.44 o 
  -2   6   1       20.39       19.92      3.30 o 
  -1   6   1      253.42      267.46      5.77 o 
   0   6   1        3.23        6.56      2.97 o 
   1   6   1      314.92      329.01      6.24 o 
   2   6   1       39.39       42.80      3.52 o 
   3   6   1       13.26       11.35      3.41 o 
   4   6   1       41.42       44.10      3.45 o 
   5   6   1      207.39      199.97      5.55 o 
   6   6   1       29.75       30.32      4.63 o 
   7   6   1      108.28       95.37      6.40 o 
   8   6   1       62.23       58.53      7.21 o 
   9   6   1       56.61       63.90      7.75 o 
  10   6   1        7.12       10.30      6.64 o 
  11   6   1        4.04        4.83      6.55 o 
  12   6   1       45.37       44.70      9.69 o 
 -11   7   1        3.63        2.90      6.75 o 
 -10   7   1       11.92       12.41      7.07 o 
  -9   7   1        0.49        4.70      6.67 o 
  -8   7   1        1.80        0.00      5.12 o 
  -7   7   1       62.74       62.61      6.20 o 
  -6   7   1       36.39       25.02      5.14 o 
  -5   7   1        1.75        1.10      3.59 o 
  -4   7   1       79.23       83.57      5.30 o 
  -3   7   1       45.67       47.18      4.66 o 
  -2   7   1        0.10        3.69      3.62 o 
  -1   7   1       86.76       89.16      4.97 o 
   0   7   1       30.77       34.27      3.96 o 
   1   7   1       45.66       39.14      4.03 o 
   2   7   1        0.47        1.31      3.47 o 
   3   7   1        0.64        0.42      3.68 o 
   4   7   1        0.55        0.00      4.09 o 
   5   7   1       13.10       10.86      4.16 o 
   6   7   1      255.80      240.63      9.18 o 
   7   7   1        9.74       13.74      5.23 o 
   8   7   1       12.59       11.85      6.40 o 
   9   7   1       13.87       12.21      6.47 o 
  10   7   1        3.41        2.37      6.44 o 
  11   7   1        5.47        7.81      7.46 o 
 -10   8   1       10.72       11.69      7.52 o 
  -9   8   1        2.07        9.39      6.73 o 
  -8   8   1       20.77       15.61      5.66 o 
  -7   8   1       29.49       42.26      6.18 o 
  -6   8   1        0.03        0.00      5.37 o 
  -5   8   1       97.78       82.48      6.32 o 
  -4   8   1        0.17        0.28      4.58 o 
  -3   8   1       75.25       54.04      5.59 o 
  -2   8   1        5.96        4.56      4.43 o 
  -1   8   1       13.16        7.34      4.35 o 
   0   8   1        1.90        2.99      5.09 o 
   1   8   1        2.36        2.02      4.89 o 
   2   8   1       14.32       15.65      4.89 o 
   3   8   1        1.28        0.00      3.91 o 
   4   8   1        0.01        0.00      4.10 o 
   5   8   1        1.97        1.53      4.29 o 
   6   8   1       14.47       13.83      5.64 o 
   7   8   1       27.87       28.62      6.99 o 
   8   8   1        0.04        4.97      6.81 o 
   9   8   1        0.06        7.13      7.08 o 
  10   8   1        6.51       11.50      7.38 o 
  -8   9   1        0.09        3.51      7.76 o 
  -7   9   1       26.05       18.19      6.68 o 
  -6   9   1        1.76        1.07      6.02 o 
  -5   9   1        4.25        0.56      5.78 o 
  -4   9   1       40.53       27.48      5.54 o 
  -3   9   1       31.72       21.51      6.06 o 
  -2   9   1       42.86       30.98      6.03 o 
  -1   9   1       41.40       35.90      6.32 o 
   0   9   1       45.82       36.80      6.32 o 
   1   9   1       12.17        7.23      5.79 o 
   2   9   1       14.11        9.59      5.79 o 
   3   9   1        0.15        2.07      5.54 o 
   4   9   1        4.86        4.48      5.56 o 
   5   9   1       19.34       27.94      6.56 o 
   6   9   1        2.17        0.00      6.74 o 
   7   9   1        0.02        0.00      7.69 o 
   8   9   1        0.60        2.89      7.96 o 
  -6  10   1        0.06        0.00      7.76 o 
  -5  10   1        5.51        8.74      7.94 o 
  -4  10   1        7.75        9.13      6.39 o 
  -3  10   1        1.10        3.66      6.09 o 
  -2  10   1        2.14        1.80      5.98 o 
  -1  10   1        5.38        0.00      5.66 o 
   0  10   1        3.19        0.00      5.80 o 
   1  10   1       17.28        9.34      6.19 o 
   2  10   1        1.71        0.00      6.16 o 
   3  10   1        0.00        2.71      5.99 o 
   4  10   1        1.27        0.28      6.28 o 
   5  10   1        1.79       12.19     10.00 o 
 -15   0   2        1.02        0.00      9.91 o 
 -14   0   2       30.25       34.67     10.13 o 
 -13   0   2       22.00       19.14      7.53 o 
 -12   0   2       95.23       80.77      9.02 o 
 -11   0   2       90.35       79.64      8.72 o 
 -10   0   2       63.19       70.34      7.79 o 
  -9   0   2        0.29        0.00      5.78 o 
  -8   0   2      142.23      156.17      6.45 o 
  -7   0   2     1971.14     2215.65     90.07 o 
  -6   0   2       11.42        6.95      3.52 o 
  -5   0   2     2224.58     2262.10     61.55 o 
  -4   0   2     5805.63     5259.83     61.49 o 
  -3   0   2    12138.48    11054.63    161.55 o 
  -2   0   2      116.66       92.53      2.71 o 
  -1   0   2     7610.39     7464.64    166.13 o 
   0   0   2      184.34      224.91      5.41 o 
   1   0   2     5973.87     5653.11    128.51 o 
   2   0   2     6634.22     6663.74     38.14 o 
   3   0   2     1087.66      981.84     27.31 o 
   4   0   2     1151.69     1055.56     19.39 o 
   5   0   2      395.92      396.25      7.70 o 
   6   0   2      665.17      678.12     21.62 o 
   7   0   2        5.16       13.62      4.35 o 
   8   0   2      232.77      236.09      9.39 o 
   9   0   2        0.27        0.00      4.74 o 
  10   0   2        4.12        1.24      6.08 o 
  11   0   2        0.02        0.00      7.78 o 
  12   0   2       70.42       64.59     10.77 o 
  13   0   2        3.18        0.00      8.78 o 
  14   0   2       60.83       55.90     21.38 o 
 -15   1   2        0.06        0.00      6.65 o 
 -14   1   2        0.91        1.33      5.64 o 
 -13   1   2        0.06        0.00      4.61 o 
 -12   1   2        3.59        4.25      4.70 o 
 -11   1   2       23.73       14.95      4.79 o 
 -10   1   2       18.63       22.10      4.56 o 
  -9   1   2        1.03        3.49      3.50 o 
  -8   1   2       18.85       16.49      3.48 o 
  -7   1   2      206.56      179.04      4.95 o 
  -6   1   2     3968.07     4200.11     64.50 o 
  -5   1   2      895.13      967.05     18.39 o 
  -4   1   2      713.36      682.11     13.95 o 
  -3   1   2     4889.19     4734.97     69.92 o 
  -2   1   2     1069.09     1045.56     19.04 o 
  -1   1   2     3071.41     2752.86     28.33 o 
   0   1   2     4143.14     3723.81     61.85 o 
   1   1   2        2.63        3.02      1.46 o 
   2   1   2     1358.24     1379.79     23.30 o 
   3   1   2      544.77      564.25      8.03 o 
   4   1   2      385.45      411.65      6.35 o 
   5   1   2        1.47        0.11      2.37 o 
   6   1   2        0.51        0.00      2.67 o 
   7   1   2      259.69      258.90      5.58 o 
   8   1   2      274.53      295.40      6.97 o 
   9   1   2       40.97       36.25      4.01 o 
  10   1   2        9.55        9.86      4.71 o 
  11   1   2      143.33      133.64      8.81 o 
  12   1   2       21.40       22.76      6.73 o 
  13   1   2        0.41        0.00      6.18 o 
  14   1   2       27.22       19.21      7.25 o 
 -15   2   2        1.31        0.00      7.91 o 
 -14   2   2        0.33        1.11      6.52 o 
 -13   2   2        7.19        5.05      5.55 o 
 -12   2   2        6.24        0.36      4.60 o 
 -11   2   2       20.18       19.72      4.93 o 
 -10   2   2       32.59       29.62      4.74 o 
  -9   2   2       15.79        8.41      3.92 o 
  -8   2   2        6.76        5.70      3.56 o 
  -7   2   2       88.88       97.33      4.55 o 
  -6   2   2      275.10      235.40      5.54 o 
  -5   2   2       40.28       36.67      3.20 o 
  -4   2   2     2283.80     2322.66     24.71 o 
  -3   2   2      313.92      300.41      4.04 o 
  -2   2   2     1996.89     1928.98     20.21 o 
  -1   2   2       86.83       84.46      2.96 o 
   0   2   2     1904.28     1799.00     11.61 o 
   1   2   2     1534.92     1426.34      9.06 o 
   2   2   2     1759.41     1698.17     15.29 o 
   3   2   2        0.05        1.29      1.75 o 
   4   2   2      452.41      422.62      6.30 o 
   5   2   2      902.72      892.81      8.61 o 
   6   2   2       13.23       17.20      3.05 o 
   7   2   2      327.11      306.38      9.71 o 
   8   2   2      452.20      497.36      8.55 o 
   9   2   2      399.25      399.04      9.21 o 
  10   2   2      149.41      156.04      7.17 o 
  11   2   2       75.24       81.73      6.76 o 
  12   2   2       34.55       34.92      7.31 o 
  13   2   2        0.03        1.21      6.77 o 
  14   2   2        5.17        5.31      7.17 o 
 -14   3   2        0.02        0.00      6.73 o 
 -13   3   2       40.95       33.02      7.54 o 
 -12   3   2        3.58        0.00      5.13 o 
 -11   3   2        1.52        0.00      4.90 o 
 -10   3   2       46.78       45.76      4.78 o 
  -9   3   2      192.39      173.78      6.15 o 
  -8   3   2      114.68      121.50      5.19 o 
  -7   3   2       51.59       55.90      3.80 o 
  -6   3   2     1950.87     2022.48     14.77 o 
  -5   3   2      439.97      493.31      7.37 o 
  -4   3   2      619.64      600.14     16.20 o 
  -3   3   2       40.94       41.71      3.00 o 
  -2   3   2     1328.82     1312.11     12.74 o 
  -1   3   2     2078.21     1980.49     18.95 o 
   0   3   2      793.98      804.79      9.86 o 
   1   3   2       14.66       15.89      2.33 o 
   2   3   2      969.34      999.46     11.69 o 
   3   3   2      553.82      524.92     11.52 o 
   4   3   2      318.12      334.61      5.32 o 
   5   3   2        2.86        1.73      2.11 o 
   6   3   2      113.15       99.08      3.63 o 
   7   3   2        6.16        6.44      2.65 o 
   8   3   2      164.57      166.47      5.02 o 
   9   3   2       30.93       25.24      4.93 o 
  10   3   2       15.26       13.98      4.91 o 
  11   3   2       25.67       34.71      5.76 o 
  12   3   2      177.42      179.87     10.34 o 
  13   3   2       80.64       82.51      9.04 o 
  14   3   2       81.02       83.13     11.18 o 
 -14   4   2        2.00        4.30      7.04 o 
 -13   4   2       15.66       11.82      6.78 o 
 -12   4   2      102.38       92.26      8.49 o 
 -11   4   2        9.18       11.89      5.25 o 
 -10   4   2      225.99      220.29      7.75 o 
  -9   4   2      147.50      144.79      6.54 o 
  -8   4   2       96.64       99.85      5.54 o 
  -7   4   2        0.21        0.00      3.22 o 
  -6   4   2      160.61      158.84      4.39 o 
  -5   4   2      210.17      202.04      4.62 o 
  -4   4   2       62.90       56.46      3.04 o 
  -3   4   2     1660.85     1844.74     19.58 o 
  -2   4   2       17.58       18.50      2.65 o 
  -1   4   2     2651.31     2769.24     32.58 o 
   0   4   2      315.20      338.30      5.96 o 
   1   4   2       11.40       16.53      2.53 o 
   2   4   2        0.24        0.34      2.31 o 
   3   4   2        0.07        2.36      2.24 o 
   4   4   2        5.82        8.45      2.40 o 
   5   4   2       24.41       19.16      2.79 o 
   6   4   2       33.41       38.28      3.21 o 
   7   4   2       35.52       29.05      3.34 o 
   8   4   2      230.74      236.47      8.17 o 
   9   4   2       62.95       56.05      5.43 o 
  10   4   2       90.71       84.82      6.16 o 
  11   4   2      235.70      257.69     10.76 o 
  12   4   2       10.03       14.40      6.70 o 
  13   4   2       78.06       61.39      9.89 o 
 -13   5   2       41.97       49.96      8.46 o 
 -12   5   2       37.85       26.63      7.34 o 
 -11   5   2       61.58       66.84      6.07 o 
 -10   5   2       33.67       33.13      5.25 o 
  -9   5   2       10.08        8.77      4.43 o 
  -8   5   2      233.35      237.15      7.68 o 
  -7   5   2       39.58       43.02      4.61 o 
  -6   5   2        0.34        0.00      3.11 o 
  -5   5   2        9.90       12.88      3.31 o 
  -4   5   2       16.12       17.74      3.48 o 
  -3   5   2        7.39        7.28      2.53 o 
  -2   5   2      417.32      458.07      7.70 o 
  -1   5   2        8.69       11.04      2.75 o 
   0   5   2       55.49       63.40      3.36 o 
   1   5   2      199.41      201.65      4.69 o 
   2   5   2     1047.83     1089.61     20.74 o 
   3   5   2        4.79       10.01      2.92 o 
   4   5   2      135.43      139.18      4.37 o 
   5   5   2        0.08        0.00      2.68 o 
   6   5   2      520.76      536.68     11.65 o 
   7   5   2      117.89      124.28      4.95 o 
   8   5   2        0.39        0.00      4.17 o 
   9   5   2      147.77      152.97     10.05 o 
  10   5   2        0.19        3.64      6.14 o 
  11   5   2      159.49      177.34     13.24 o 
  12   5   2        0.18        0.00      7.69 o 
  13   5   2       32.73       17.84     10.64 o 
 -12   6   2        9.74       12.28      7.05 o 
 -11   6   2      144.99      135.20      9.42 o 
 -10   6   2        0.45        2.84      5.00 o 
  -9   6   2       47.31       38.61      5.14 o 
  -8   6   2       34.40       35.81      5.20 o 
  -7   6   2      578.85      568.77     12.97 o 
  -6   6   2       12.54       11.72      4.18 o 
  -5   6   2      166.47      169.57      5.78 o 
  -4   6   2        8.95        9.12      3.63 o 
  -3   6   2      140.40      135.39      5.25 o 
  -2   6   2        0.50        0.00      3.12 o 
  -1   6   2        0.21        0.00      2.95 o 
   0   6   2        3.47        5.90      2.93 o 
   1   6   2      139.67      138.27      4.57 o 
   2   6   2       60.93       56.69      3.94 o 
   3   6   2       29.02       28.94      3.80 o 
   4   6   2       43.56       35.70      3.77 o 
   5   6   2       12.16       12.03      3.59 o 
   6   6   2      156.24      136.59      5.51 o 
   7   6   2       14.89       15.82      6.01 o 
   8   6   2       74.34       66.71      7.39 o 
   9   6   2       10.50        9.43      6.19 o 
  10   6   2       78.44       86.75      8.55 o 
  11   6   2       11.57        6.35      6.72 o 
  12   6   2        5.42        8.92      7.38 o 
 -11   7   2        0.27        3.73      7.07 o 
 -10   7   2       39.30       38.86      7.70 o 
  -9   7   2        8.95        8.00      5.59 o 
  -8   7   2        5.98        0.00      5.01 o 
  -7   7   2       44.97       45.70      5.23 o 
  -6   7   2       39.62       35.97      4.64 o 
  -5   7   2       27.08       23.38      4.10 o 
  -4   7   2        0.45        0.00      3.69 o 
  -3   7   2        5.47        7.56      4.11 o 
  -2   7   2       91.83       96.91      5.50 o 
  -1   7   2        2.47        0.06      3.82 o 
   0   7   2       16.86       15.85      4.08 o 
   1   7   2      100.11      103.14      5.48 o 
   2   7   2        7.30        9.65      3.71 o 
   3   7   2       21.90       25.84      4.18 o 
   4   7   2      278.51      305.66      8.58 o 
   5   7   2       68.52       55.70      5.18 o 
   6   7   2       76.07       66.32      5.87 o 
   7   7   2       49.75       40.01      6.88 o 
   8   7   2       23.20       17.41      6.45 o 
   9   7   2       31.96       38.56      7.63 o 
  10   7   2        4.76        8.86      6.79 o 
  11   7   2        7.76        9.24      7.19 o 
 -10   8   2        6.46        9.80      8.00 o 
  -9   8   2        7.94        1.66      6.31 o 
  -8   8   2        9.24       10.20      5.91 o 
  -7   8   2        4.03        4.60      5.72 o 
  -6   8   2       93.66       80.00      7.51 o 
  -5   8   2       29.49       14.29      4.88 o 
  -4   8   2       70.27       61.73      5.79 o 
  -3   8   2       44.10       30.96      5.28 o 
  -2   8   2        4.36        3.32      4.38 o 
  -1   8   2        7.19        7.50      4.13 o 
   0   8   2        2.62        3.19      4.17 o 
   1   8   2       23.85       17.49      4.91 o 
   2   8   2        7.83       12.43      4.78 o 
   3   8   2       21.66       19.40      5.15 o 
   4   8   2       23.76       21.26      4.68 o 
   5   8   2       41.73       38.73      5.17 o 
   6   8   2        9.74       12.92      6.54 o 
   7   8   2        0.31        5.15      6.33 o 
   8   8   2        0.65        0.00      6.64 o 
   9   8   2        0.46        0.00      6.89 o 
  -8   9   2        8.13        3.41      6.56 o 
  -7   9   2        9.64       14.07      6.42 o 
  -6   9   2        0.18        0.00      5.95 o 
  -5   9   2        0.84        0.00      5.52 o 
  -4   9   2        4.42        0.00      4.88 o 
  -3   9   2        0.01        0.00      4.67 o 
  -2   9   2       39.95       31.53      6.35 o 
  -1   9   2        0.47        0.00      5.33 o 
   0   9   2        0.42        0.81      5.70 o 
   1   9   2       20.67       16.00      5.81 o 
   2   9   2        5.20        9.25      5.84 o 
   3   9   2       72.43       69.22      7.26 o 
   4   9   2       22.72       16.04      5.91 o 
   5   9   2        4.28        1.39      6.79 o 
   6   9   2       13.61       13.91      8.59 o 
   7   9   2       10.11        7.55      6.85 o 
   8   9   2       13.32       13.76      7.75 o 
  -6  10   2        8.13        8.42      8.10 o 
  -5  10   2        1.58        5.94      7.58 o 
  -4  10   2        3.84        0.00      7.03 o 
  -3  10   2        4.91        5.01      6.22 o 
  -2  10   2       13.06       11.97      6.25 o 
  -1  10   2       29.60       31.22      6.86 o 
   0  10   2       29.57       25.44      6.78 o 
   1  10   2        3.95        1.61      5.91 o 
   2  10   2       32.22       21.81      6.58 o 
   3  10   2        1.75        4.18      6.36 o 
   4  10   2        6.95       10.67      7.67 o 
   5  10   2        0.41        2.36     10.36 o 
 -15   1   3        2.78        0.00      7.48 o 
 -14   1   3        0.16        1.12      5.44 o 
 -13   1   3       17.42       11.58      5.05 o 
 -12   1   3       16.66        6.80      4.67 o 
 -11   1   3       71.01       75.48      6.06 o 
 -10   1   3      184.72      185.32      7.30 o 
  -9   1   3       61.85       59.55      5.13 o 
  -8   1   3      271.96      279.06      6.20 o 
  -7   1   3      488.41      498.05     12.85 o 
  -6   1   3       42.76       44.24      3.45 o 
  -5   1   3        3.03        0.54      2.77 o 
  -4   1   3     3416.43     3439.05     56.83 o 
  -3   1   3     2475.00     2464.40     41.75 o 
  -2   1   3      719.24      676.06     15.14 o 
  -1   1   3    17329.21    16078.45     66.46 o 
   0   1   3      256.94      234.33      4.78 o 
   1   1   3    15195.28    14630.46     75.84 o 
   2   1   3      179.91      167.49      3.97 o 
   3   1   3      145.13      149.98      3.70 o 
   4   1   3        0.51        1.40      2.11 o 
   5   1   3       51.35       53.23      3.06 o 
   6   1   3     1252.44     1280.49     22.17 o 
   7   1   3        0.01        3.07      3.01 o 
   8   1   3       37.33       37.92      3.81 o 
   9   1   3       58.78       64.20      4.81 o 
  10   1   3      451.39      471.97     12.69 o 
  11   1   3        3.11        3.49      5.55 o 
  12   1   3       10.12        9.75      6.34 o 
  13   1   3        8.30        5.58      6.73 o 
  14   1   3        0.04        0.00      7.00 o 
 -15   2   3        0.08        0.00      6.95 o 
 -14   2   3        0.23        3.41      6.42 o 
 -13   2   3        6.13        8.22      5.60 o 
 -12   2   3      111.46      100.11      6.72 o 
 -11   2   3       40.53       40.09      5.12 o 
 -10   2   3        6.23       11.30      4.52 o 
  -9   2   3      600.31      566.57     13.54 o 
  -8   2   3      111.57      110.27      4.88 o 
  -7   2   3     1280.76     1200.77     20.62 o 
  -6   2   3      401.87      364.66      6.42 o 
  -5   2   3     2004.86     1984.61     36.19 o 
  -4   2   3      764.58      792.87     17.59 o 
  -3   2   3      274.71      275.76      5.39 o 
  -2   2   3     1856.61     1839.78     11.14 o 
  -1   2   3     1498.84     1492.15     15.81 o 
   0   2   3     1041.27     1007.86     13.73 o 
   1   2   3      128.28      113.20      3.16 o 
   2   2   3      586.21      581.01      7.30 o 
   3   2   3      300.99      287.02      4.38 o 
   4   2   3     1804.88     1752.00     18.13 o 
   5   2   3       17.32       11.78      2.48 o 
   6   2   3      301.32      314.79      6.76 o 
   7   2   3      422.34      442.35      7.70 o 
   8   2   3        0.32        0.00      3.97 o 
   9   2   3     1267.16     1299.10     19.72 o 
  10   2   3       96.86       96.77      6.38 o 
  11   2   3        3.14        0.00      5.81 o 
  12   2   3        8.78       10.99      6.51 o 
  13   2   3        2.89        0.33      6.59 o 
  14   2   3        1.34        0.00      7.61 o 
 -14   3   3        3.04        1.86      6.70 o 
 -13   3   3       10.66        8.27      6.52 o 
 -12   3   3       57.06       51.84      6.41 o 
 -11   3   3      278.47      271.62     10.13 o 
 -10   3   3        5.24        8.60      4.62 o 
  -9   3   3        8.67        3.42      3.91 o 
  -8   3   3      125.74      122.26      5.27 o 
  -7   3   3      235.90      257.77      6.18 o 
  -6   3   3        6.13        1.27      2.89 o 
  -5   3   3       22.65       26.68      2.80 o 
  -4   3   3      910.71      904.40      8.87 o 
  -3   3   3       54.45       47.62      3.10 o 
  -2   3   3        0.09        0.72      2.52 o 
  -1   3   3      318.59      318.36      5.14 o 
   0   3   3      398.25      382.59      9.74 o 
   1   3   3       11.08        7.35      2.33 o 
   2   3   3      236.91      266.50      4.18 o 
   3   3   3     1928.45     1965.61     15.40 o 
   4   3   3       11.37       10.74      2.25 o 
   5   3   3       99.60       85.13      3.32 o 
   6   3   3      376.91      354.59      7.30 o 
   7   3   3        5.73        6.62      2.72 o 
   8   3   3      964.67      946.05     18.80 o 
   9   3   3      110.25      107.52      6.33 o 
  10   3   3        0.01        1.28      4.62 o 
  11   3   3        0.03        0.00      5.15 o 
  12   3   3        8.59        3.40      6.23 o 
  13   3   3        6.46        3.37      6.61 o 
 -14   4   3        0.24        3.62      7.04 o 
 -13   4   3        8.11       11.07      6.62 o 
 -12   4   3       31.01       22.00      5.60 o 
 -11   4   3      103.70      108.18      7.09 o 
 -10   4   3       30.04       23.38      4.72 o 
  -9   4   3       76.56       70.95      5.50 o 
  -8   4   3        8.59        7.49      4.18 o 
  -7   4   3      654.69      667.68     10.83 o 
  -6   4   3       39.56       39.58      3.30 o 
  -5   4   3       50.17       48.17      3.64 o 
  -4   4   3      130.00      132.60      4.73 o 
  -3   4   3       20.16       26.33      3.15 o 
  -2   4   3      322.71      323.15      6.31 o 
  -1   4   3     1567.48     1618.55     12.37 o 
   0   4   3      455.66      405.93      6.11 o 
   1   4   3      158.19      163.85      4.98 o 
   2   4   3      875.50      915.69     11.49 o 
   3   4   3        9.26        6.23      2.41 o 
   4   4   3      347.60      363.91      7.35 o 
   5   4   3        4.62        3.78      2.46 o 
   6   4   3       11.74        8.59      2.79 o 
   7   4   3       11.93       11.67      3.61 o 
   8   4   3      658.94      700.79     14.79 o 
   9   4   3      119.29      127.11      6.78 o 
  10   4   3      348.95      356.80     11.25 o 
  11   4   3        0.48        3.48      5.24 o 
  12   4   3        4.24        8.17      7.67 o 
  13   4   3        7.68        2.67     10.00 o 
 -13   5   3       31.49       38.55      7.98 o 
 -12   5   3        4.86        3.31      6.57 o 
 -11   5   3       30.42       28.87      5.82 o 
 -10   5   3      115.63      129.28      6.94 o 
  -9   5   3       14.67       18.49      4.58 o 
  -8   5   3      273.10      277.32      9.04 o 
  -7   5   3      181.47      187.68      6.97 o 
  -6   5   3      130.64      131.79      5.16 o 
  -5   5   3      439.95      453.10      9.15 o 
  -4   5   3      516.74      542.73     11.90 o 
  -3   5   3        5.92        5.94      3.09 o 
  -2   5   3      101.48      113.59      4.49 o 
  -1   5   3       30.03       32.42      2.93 o 
   0   5   3       32.21       33.00      2.88 o 
   1   5   3      217.68      193.47      5.09 o 
   2   5   3      233.09      242.17      4.98 o 
   3   5   3        0.77        4.22      2.56 o 
   4   5   3      102.46       99.93      4.03 o 
   5   5   3      168.99      175.35      5.86 o 
   6   5   3      252.77      241.35      6.52 o 
   7   5   3       70.83       70.30      5.29 o 
   8   5   3       37.10       36.09      5.66 o 
   9   5   3       87.65       83.17      6.77 o 
  10   5   3       24.97       25.05      6.77 o 
  11   5   3       26.41       20.93      6.76 o 
  12   5   3        4.25        5.07      9.81 o 
 -12   6   3        7.74        3.36      7.03 o 
 -11   6   3       11.57       15.33      5.28 o 
 -10   6   3      103.46      117.21      7.07 o 
  -9   6   3       43.28       38.32      5.36 o 
  -8   6   3       56.94       54.30      5.35 o 
  -7   6   3       24.21       28.99      4.76 o 
  -6   6   3        6.64        5.59      4.10 o 
  -5   6   3       65.04       60.95      4.70 o 
  -4   6   3        3.00        4.01      3.58 o 
  -3   6   3        2.09        0.00      3.30 o 
  -2   6   3        0.00        0.00      3.27 o 
  -1   6   3        1.22        3.56      2.92 o 
   0   6   3       45.07       41.25      3.70 o 
   1   6   3       25.15       25.09      3.51 o 
   2   6   3       10.69        4.34      3.15 o 
   3   6   3      213.73      197.74      6.35 o 
   4   6   3       15.12       12.80      3.62 o 
   5   6   3       56.91       53.76      4.49 o 
   6   6   3        0.11        0.00      3.98 o 
   7   6   3        0.08        0.00      4.34 o 
   8   6   3       11.80       14.67      6.41 o 
   9   6   3        5.34        5.45      6.30 o 
  10   6   3        0.26        0.00      6.21 o 
  11   6   3        0.06        0.00      6.61 o 
 -11   7   3        2.99        4.02      7.10 o 
 -10   7   3        0.01        6.14      5.64 o 
  -9   7   3       36.82       38.96      5.56 o 
  -8   7   3      298.74      299.84      9.51 o 
  -7   7   3        2.18        1.52      4.16 o 
  -6   7   3        3.96        0.00      4.19 o 
  -5   7   3       91.86       85.85      5.89 o 
  -4   7   3       10.46       10.22      4.27 o 
  -3   7   3        3.28        3.90      4.10 o 
  -2   7   3       76.37       84.25      5.51 o 
  -1   7   3       31.42       33.41      4.65 o 
   0   7   3       70.06       62.84      5.09 o 
   1   7   3       60.93       61.04      5.17 o 
   2   7   3        6.99        6.42      3.73 o 
   3   7   3      110.17      120.61      5.74 o 
   4   7   3        1.49        1.78      3.65 o 
   5   7   3       83.27       82.15      5.50 o 
   6   7   3       80.87       86.88      6.57 o 
   7   7   3        5.89        3.41      5.83 o 
   8   7   3        3.14        5.51      6.26 o 
   9   7   3       11.41       10.97      6.82 o 
  10   7   3        8.09        1.80      6.80 o 
 -10   8   3        0.39        0.00      7.20 o 
  -9   8   3        1.35       11.07      6.39 o 
  -8   8   3        0.13        2.01      6.03 o 
  -7   8   3      137.48      151.04      9.39 o 
  -6   8   3       15.22       18.69      6.05 o 
  -5   8   3       15.45       13.21      5.90 o 
  -4   8   3       55.82       46.68      5.69 o 
  -3   8   3       24.78       20.35      4.87 o 
  -2   8   3      189.84      199.51      7.63 o 
  -1   8   3      151.23      156.68      6.80 o 
   0   8   3        7.03        7.68      4.26 o 
   1   8   3       42.95       48.59      5.15 o 
   2   8   3        8.88       12.12      5.06 o 
   3   8   3        0.20        0.00      4.83 o 
   4   8   3        4.60        8.10      5.08 o 
   5   8   3        5.34        7.99      5.33 o 
   6   8   3       11.02       16.53      5.70 o 
   7   8   3        0.35        3.75      6.33 o 
   8   8   3        6.02        9.98      7.07 o 
   9   8   3        1.98       11.07      7.42 o 
  -8   9   3       17.02       17.89      6.96 o 
  -7   9   3        0.22        0.00      6.04 o 
  -6   9   3       19.01       19.88      6.64 o 
  -5   9   3        0.03        0.00      5.74 o 
  -4   9   3        1.34        0.55      5.00 o 
  -3   9   3       83.76       73.77      6.59 o 
  -2   9   3        9.38        4.88      5.06 o 
  -1   9   3       29.75       22.51      5.90 o 
   0   9   3        0.02        0.00      5.29 o 
   1   9   3        1.97        0.00      5.20 o 
   2   9   3        0.02        0.00      5.53 o 
   3   9   3       30.16       28.41      6.00 o 
   4   9   3       18.39       20.24      6.49 o 
   5   9   3        3.71        1.62      6.14 o 
   6   9   3        4.44       10.36      8.53 o 
   7   9   3        0.60        6.19      8.61 o 
  -6  10   3       38.85       57.76      8.48 o 
  -5  10   3        0.22        0.00      7.50 o 
  -4  10   3       22.42       29.09      9.45 o 
  -3  10   3        4.98        2.78      6.21 o 
  -2  10   3        7.23       11.11      6.47 o 
  -1  10   3        1.94        0.67      5.98 o 
   0  10   3        3.92        0.00      5.90 o 
   1  10   3        4.38        2.73      6.03 o 
   2  10   3       12.50        5.89      6.31 o 
   3  10   3        0.34        0.00      6.20 o 
   4  10   3        5.17        2.97      7.98 o 
   5  10   3        1.55        2.02     10.15 o 
 -15   0   4        3.38        1.43      7.69 o 
 -14   0   4       65.27       65.81      8.79 o 
 -13   0   4       62.32       54.83      8.33 o 
 -12   0   4       17.11       20.72      7.05 o 
 -11   0   4      128.97      106.17      8.82 o 
 -10   0   4      103.54       96.02      8.41 o 
  -9   0   4        6.57        8.20      5.64 o 
  -8   0   4      266.23      281.93     15.16 o 
  -7   0   4     1727.67     1767.65     49.70 o 
  -6   0   4      389.49      407.47     10.69 o 
  -5   0   4       57.72       49.03      4.80 o 
  -4   0   4      318.46      338.42     14.14 o 
  -3   0   4     2696.66     2559.09     76.86 o 
  -2   0   4     3211.58     3183.04     96.28 o 
  -1   0   4        0.59        2.26      5.44 o 
   0   0   4      216.60      200.72     12.98 o 
   1   0   4       29.47       23.40      2.44 o 
   2   0   4      392.66      393.45      9.97 o 
   3   0   4      507.99      499.12     11.16 o 
   4   0   4      230.17      217.43      6.06 o 
   5   0   4      454.06      450.91     10.77 o 
   6   0   4      561.20      594.91     10.43 o 
   7   0   4      492.69      472.83     11.36 o 
   8   0   4       43.72       62.12      5.95 o 
   9   0   4      731.28      766.85     18.07 o 
  10   0   4       27.61       27.30      6.98 o 
  11   0   4        0.18        0.00      7.41 o 
  12   0   4        0.77        5.24      9.07 o 
  13   0   4       19.79       16.11     10.21 o 
  14   0   4       32.68       42.97     12.52 o 
 -15   1   4        5.51        3.70      6.98 o 
 -14   1   4        4.02        2.23      5.05 o 
 -13   1   4        5.11        0.99      4.82 o 
 -12   1   4       60.34       49.83      5.57 o 
 -11   1   4        0.02        2.71      4.49 o 
 -10   1   4      169.04      163.07      6.94 o 
  -9   1   4      421.95      414.16     12.86 o 
  -8   1   4        4.20        2.08      3.36 o 
  -7   1   4      657.27      623.69     13.01 o 
  -6   1   4      148.77      158.35      5.73 o 
  -5   1   4      273.66      294.75      9.08 o 
  -4   1   4      434.44      447.44     10.70 o 
  -3   1   4      339.61      332.76      5.70 o 
  -2   1   4     2607.55     2418.97     20.24 o 
  -1   1   4     6055.46     5908.18     38.52 o 
   0   1   4     3526.57     3410.86     16.68 o 
   1   1   4        0.32        1.82      2.94 o 
   2   1   4       14.93       21.22      2.41 o 
   3   1   4      146.34      142.58      3.72 o 
   4   1   4      283.25      285.01      5.37 o 
   5   1   4      378.28      386.24      6.43 o 
   6   1   4       58.06       68.68      3.61 o 
   7   1   4       13.44       15.36      3.28 o 
   8   1   4      341.87      336.51      7.59 o 
   9   1   4        2.30        0.65      4.25 o 
  10   1   4        5.62        2.48      4.93 o 
  11   1   4       51.22       49.57      7.18 o 
  12   1   4        2.63        1.43      6.17 o 
  13   1   4        0.11        2.66      6.69 o 
  14   1   4        0.01        0.00      7.50 o 
 -15   2   4        0.72        0.00      6.61 o 
 -14   2   4        3.45        3.97      5.84 o 
 -13   2   4        1.63        0.00      5.28 o 
 -12   2   4       64.77       57.03      6.59 o 
 -11   2   4        9.98        8.25      4.58 o 
 -10   2   4       70.63       63.17      5.54 o 
  -9   2   4      187.76      170.14      5.87 o 
  -8   2   4        0.79        1.81      3.45 o 
  -7   2   4      182.70      191.15      5.58 o 
  -6   2   4        1.30        0.74      2.90 o 
  -5   2   4       66.46       73.81      3.76 o 
  -4   2   4       23.27       29.21      2.50 o 
  -3   2   4       52.96       56.26      2.99 o 
  -2   2   4     3482.77     3287.33     25.99 o 
  -1   2   4        0.36        0.45      1.77 o 
   0   2   4     6683.31     6409.24     56.21 o 
   1   2   4     2376.22     2257.81     35.36 o 
   2   2   4     1077.08     1060.95     14.73 o 
   3   2   4      500.89      500.35     10.14 o 
   4   2   4     1624.78     1767.54     29.37 o 
   5   2   4       61.07       73.22      4.63 o 
   6   2   4       84.64       86.83      3.65 o 
   7   2   4      372.66      379.25      9.04 o 
   8   2   4        2.68        3.16      3.97 o 
   9   2   4       93.13       90.52      6.11 o 
  10   2   4        0.69        0.00      4.79 o 
  11   2   4        3.68        7.28      5.98 o 
  12   2   4        0.04        0.00      5.95 o 
  13   2   4        0.54        0.00      6.32 o 
 -14   3   4        6.72        1.41      6.67 o 
 -13   3   4       36.64       27.04      6.33 o 
 -12   3   4       36.88       26.78      5.92 o 
 -11   3   4       25.59       21.51      5.67 o 
 -10   3   4      136.09      127.77      7.53 o 
  -9   3   4       72.83       77.44      5.58 o 
  -8   3   4       34.48       42.08      4.41 o 
  -7   3   4     1236.92     1260.65     12.20 o 
  -6   3   4       98.27      111.06      4.31 o 
  -5   3   4       59.27       64.49      3.50 o 
  -4   3   4      990.31     1008.66     13.11 o 
  -3   3   4       40.50       51.06      3.25 o 
  -2   3   4     2345.58     2296.60     13.21 o 
  -1   3   4      574.52      541.86      8.70 o 
   0   3   4      190.92      156.94      3.83 o 
   1   3   4       13.90       12.78      2.40 o 
   2   3   4      198.82      186.97      4.60 o 
   3   3   4      108.26       90.30      3.11 o 
   4   3   4      426.69      453.81      6.90 o 
   5   3   4      178.80      185.50      4.37 o 
   6   3   4        5.85        5.81      2.52 o 
   7   3   4      447.23      442.33      8.22 o 
   8   3   4        1.92        4.82      3.60 o 
   9   3   4       59.77       61.36      5.61 o 
  10   3   4       48.01       52.38      6.37 o 
  11   3   4       33.34       26.01      5.96 o 
  12   3   4        2.52        1.58      6.50 o 
  13   3   4       19.71       22.00      7.71 o 
 -14   4   4        9.51        5.76      7.37 o 
 -13   4   4       22.83       19.33      5.96 o 
 -12   4   4        5.31        3.45      5.40 o 
 -11   4   4       16.33       24.67      5.47 o 
 -10   4   4        4.18        2.60      4.32 o 
  -9   4   4       24.38       14.86      4.40 o 
  -8   4   4      318.61      307.37      8.28 o 
  -7   4   4        4.88        2.87      3.82 o 
  -6   4   4      825.75      772.53     12.31 o 
  -5   4   4        7.76        9.67      3.33 o 
  -4   4   4       55.49       58.77      3.83 o 
  -3   4   4      703.36      721.98     11.85 o 
  -2   4   4      150.30      160.59      4.57 o 
  -1   4   4      157.72      173.58      5.32 o 
   0   4   4      320.30      311.15      5.66 o 
   1   4   4       40.38       50.60      3.36 o 
   2   4   4       63.03       56.14      3.37 o 
   3   4   4       60.84       62.63      3.04 o 
   4   4   4       34.95       38.54      3.00 o 
   5   4   4        0.31        0.45      2.53 o 
   6   4   4       24.28       17.86      3.42 o 
   7   4   4        9.04        8.38      3.59 o 
   8   4   4       44.92       48.01      4.59 o 
   9   4   4      171.91      165.80      7.41 o 
  10   4   4        7.07        9.74      5.42 o 
  11   4   4       27.12       30.74      7.09 o 
  12   4   4        0.96        0.00      6.97 o 
  13   4   4        0.01        0.00      9.99 o 
 -13   5   4       76.41       83.04      9.16 o 
 -12   5   4       17.47       15.87      5.68 o 
 -11   5   4       15.42       18.07      5.69 o 
 -10   5   4       26.29       27.23      5.32 o 
  -9   5   4      147.01      139.70      6.94 o 
  -8   5   4        1.78        0.48      4.65 o 
  -7   5   4       91.23      102.49      5.85 o 
  -6   5   4        3.34        0.00      3.69 o 
  -5   5   4       73.80       68.02      4.40 o 
  -4   5   4       65.12       68.02      4.31 o 
  -3   5   4       20.50       26.20      3.48 o 
  -2   5   4      116.26      117.98      4.53 o 
  -1   5   4        8.01        9.53      2.80 o 
   0   5   4       86.87       78.50      3.88 o 
   1   5   4      282.96      294.85      6.19 o 
   2   5   4        3.64        3.48      3.01 o 
   3   5   4       32.88       33.50      3.37 o 
   4   5   4       93.15       93.55      4.39 o 
   5   5   4      376.40      370.29      7.56 o 
   6   5   4      142.12      150.80      6.35 o 
   7   5   4      320.75      325.57      9.74 o 
   8   5   4      556.18      575.93     13.14 o 
   9   5   4       14.77        6.52      5.34 o 
  10   5   4       59.33       48.41      6.56 o 
  11   5   4        6.69        3.15      7.80 o 
  12   5   4        3.20        9.13      8.09 o 
 -13   6   4       24.67       26.57      9.63 o 
 -12   6   4       23.12       18.44      6.33 o 
 -11   6   4        3.89        2.70      5.20 o 
 -10   6   4      120.48      105.65      6.76 o 
  -9   6   4        1.83        7.31      4.66 o 
  -8   6   4       71.48       77.12      5.71 o 
  -7   6   4       10.62       13.90      4.26 o 
  -6   6   4       19.25       17.54      4.42 o 
  -5   6   4       31.36       39.74      4.42 o 
  -4   6   4       15.54       19.63      3.91 o 
  -3   6   4        3.21        4.45      3.77 o 
  -2   6   4       58.61       54.37      4.74 o 
  -1   6   4      150.53      146.83      6.06 o 
   0   6   4        0.11        0.42      3.01 o 
   1   6   4      125.54      122.60      5.03 o 
   2   6   4        7.17        3.04      3.43 o 
   3   6   4      400.55      395.93      8.04 o 
   4   6   4      177.26      176.34      5.97 o 
   5   6   4      341.27      330.28      8.63 o 
   6   6   4        2.06        0.00      3.97 o 
   7   6   4      180.83      185.16      7.42 o 
   8   6   4        6.69        9.66      6.23 o 
   9   6   4       27.29       29.93      6.99 o 
  10   6   4        9.30       13.89      6.91 o 
  11   6   4       11.11       20.28      7.42 o 
 -11   7   4       11.58        7.39      5.50 o 
 -10   7   4        0.13        0.00      5.13 o 
  -9   7   4        1.78        0.00      4.60 o 
  -8   7   4       10.80       15.02      5.34 o 
  -7   7   4       53.16       43.53      5.77 o 
  -6   7   4        0.38        5.53      4.54 o 
  -5   7   4       28.46       26.53      4.90 o 
  -4   7   4        2.40        2.19      4.27 o 
  -3   7   4       76.82       68.94      5.43 o 
  -2   7   4      119.73      123.13      6.30 o 
  -1   7   4       40.88       44.65      4.98 o 
   0   7   4      266.66      251.59      7.86 o 
   1   7   4       10.36       11.77      4.56 o 
   2   7   4      248.83      248.14      8.01 o 
   3   7   4       51.70       46.21      4.59 o 
   4   7   4      204.76      219.09      6.92 o 
   5   7   4       10.32       11.33      4.29 o 
   6   7   4        9.14       10.81      5.04 o 
   7   7   4        9.76        8.39      6.17 o 
   8   7   4        1.32        0.00      6.30 o 
   9   7   4       17.14       25.02      7.30 o 
  10   7   4        1.69        8.19      7.30 o 
 -10   8   4        1.51        0.00      6.51 o 
  -9   8   4        0.01        4.21      6.34 o 
  -8   8   4       15.89       13.47      6.45 o 
  -7   8   4       80.77       77.34      7.72 o 
  -6   8   4       89.16       87.19      6.89 o 
  -5   8   4       19.78       15.37      5.48 o 
  -4   8   4       11.46        2.16      4.52 o 
  -3   8   4      149.39      143.44      6.90 o 
  -2   8   4       22.31       23.00      4.83 o 
  -1   8   4       34.62       28.70      4.94 o 
   0   8   4        0.08        0.58      4.19 o 
   1   8   4       68.38       57.32      5.51 o 
   2   8   4        6.05        6.36      4.96 o 
   3   8   4        1.71        0.00      4.81 o 
   4   8   4       12.40       11.73      6.22 o 
   5   8   4        5.62       11.28      6.44 o 
   6   8   4       15.30       12.54      5.64 o 
   7   8   4       37.16       35.56      7.40 o 
   8   8   4       22.88       20.10      7.53 o 
   9   8   4       19.75       14.37      7.84 o 
  -8   9   4        0.39        0.00      6.56 o 
  -7   9   4       31.09       25.07      6.92 o 
  -6   9   4      134.45      134.23      9.39 o 
  -5   9   4        6.65        8.72      6.06 o 
  -4   9   4       62.87       50.03      6.26 o 
  -3   9   4        1.50        2.26      5.05 o 
  -2   9   4       29.88       30.83      5.83 o 
  -1   9   4        9.98       14.72      5.13 o 
   0   9   4       13.94        4.97      5.21 o 
   1   9   4        4.47        6.57      5.23 o 
   2   9   4        1.37        0.00      5.17 o 
   3   9   4        1.32        1.97      6.13 o 
   4   9   4        1.66        0.46      6.33 o 
   5   9   4       42.08       43.13      7.76 o 
   6   9   4       19.69       26.85      9.26 o 
   7   9   4        1.61        4.19      8.49 o 
  -6  10   4       20.84       14.54      7.19 o 
  -5  10   4       20.45       14.19      7.03 o 
  -4  10   4       17.06        8.71      7.42 o 
  -3  10   4        0.76        0.00      5.95 o 
  -2  10   4       10.02        6.82      6.07 o 
  -1  10   4       43.46       44.25      7.45 o 
   0  10   4       11.79        4.43      6.27 o 
   1  10   4        8.28        0.16      6.22 o 
   2  10   4        0.00        0.00      5.98 o 
   3  10   4       28.73       29.54      8.24 o 
   4  10   4       22.15       24.87     10.20 o 
 -15   1   5        0.26        3.26      6.22 o 
 -14   1   5        4.49        2.81      5.37 o 
 -13   1   5      111.98      115.39      7.17 o 
 -12   1   5       31.86       26.52      5.01 o 
 -11   1   5       22.08       25.62      4.98 o 
 -10   1   5       16.45       13.94      4.60 o 
  -9   1   5       21.02       23.46      4.52 o 
  -8   1   5      146.14      149.31      5.17 o 
  -7   1   5      113.02      104.31      5.42 o 
  -6   1   5       20.64       21.99      3.27 o 
  -5   1   5     1146.72     1165.20     18.35 o 
  -4   1   5      616.04      620.86      7.43 o 
  -3   1   5      671.80      682.91     11.59 o 
  -2   1   5     1434.32     1387.73     20.32 o 
  -1   1   5      157.01      156.10      3.45 o 
   0   1   5      400.33      389.58      5.66 o 
   1   1   5       15.63       16.04      2.29 o 
   2   1   5      298.88      288.24      6.07 o 
   3   1   5     2601.93     2648.86     30.05 o 
   4   1   5       84.43       83.83      3.54 o 
   5   1   5      379.32      399.51      6.72 o 
   6   1   5       11.01       11.68      3.22 o 
   7   1   5      319.75      302.84      7.39 o 
   8   1   5      180.37      166.41      6.80 o 
   9   1   5        1.31        0.00      4.38 o 
  10   1   5        0.45        0.19      4.69 o 
  11   1   5       37.80       38.21      7.00 o 
  12   1   5        0.06        0.00      6.19 o 
  13   1   5       10.07        9.57      7.13 o 
 -15   2   5       11.18       10.32      6.56 o 
 -14   2   5        0.14        0.00      5.53 o 
 -13   2   5       41.13       39.99      6.42 o 
 -12   2   5      158.58      160.92      8.41 o 
 -11   2   5       64.52       54.61      5.50 o 
 -10   2   5      647.98      655.35     18.06 o 
  -9   2   5        8.99        8.71      3.82 o 
  -8   2   5       69.06       76.45      4.58 o 
  -7   2   5      340.00      372.91      7.47 o 
  -6   2   5      142.93      152.67      6.95 o 
  -5   2   5     1218.71     1257.80     33.94 o 
  -4   2   5       40.02       38.46      2.68 o 
  -3   2   5      467.99      514.45      8.97 o 
  -2   2   5        9.39        6.81      1.79 o 
  -1   2   5      203.84      186.77      3.99 o 
   0   2   5      655.18      647.61      8.86 o 
   1   2   5      340.79      324.02      5.20 o 
   2   2   5     1289.69     1388.91     21.00 o 
   3   2   5        0.95        0.00      2.51 o 
   4   2   5      222.41      242.07      5.64 o 
   5   2   5       54.70       47.00      3.75 o 
   6   2   5        0.33        0.00      3.36 o 
   7   2   5       18.58       16.87      4.07 o 
   8   2   5        2.45        1.88      4.10 o 
   9   2   5      248.42      262.41      9.25 o 
  10   2   5        0.12        3.74      5.04 o 
  11   2   5       22.49       21.41      5.55 o 
  12   2   5        0.11        0.00      6.20 o 
  13   2   5        1.37        7.43      7.14 o 
 -14   3   5       39.69       31.28      6.62 o 
 -13   3   5        6.96        0.00      5.75 o 
 -12   3   5      178.90      168.66      8.92 o 
 -11   3   5      139.32      135.66      7.96 o 
 -10   3   5      288.39      277.25      9.85 o 
  -9   3   5        8.37        3.19      4.36 o 
  -8   3   5      150.69      152.83      6.33 o 
  -7   3   5        5.43        6.98      3.48 o 
  -6   3   5       13.96       16.78      3.57 o 
  -5   3   5        1.39        0.00      2.78 o 
  -4   3   5      100.88       83.70      3.87 o 
  -3   3   5     1863.44     1907.61     22.98 o 
  -2   3   5      779.26      817.51      7.92 o 
  -1   3   5      265.86      227.45      4.85 o 
   0   3   5      643.83      657.80      8.68 o 
   1   3   5     2269.10     2236.74     22.52 o 
   2   3   5      879.27      867.66     11.50 o 
   3   3   5      201.72      176.52      3.89 o 
   4   3   5      108.98      111.41      4.13 o 
   5   3   5      247.23      268.36      6.07 o 
   6   3   5       17.82       14.06      3.24 o 
   7   3   5       36.18       30.18      4.52 o 
   8   3   5      151.22      147.24      6.81 o 
   9   3   5       17.09       15.72      5.21 o 
  10   3   5       67.33       70.76      6.78 o 
  11   3   5       40.16       44.97      6.53 o 
  12   3   5        1.83        0.00      7.31 o 
  13   3   5        2.94        0.00      7.98 o 
 -14   4   5       14.17        7.45      6.21 o 
 -13   4   5       56.29       54.27      6.66 o 
 -12   4   5        0.16        0.00      5.09 o 
 -11   4   5      249.78      239.54      9.47 o 
 -10   4   5      546.63      530.24     11.23 o 
  -9   4   5        0.00        2.29      4.29 o 
  -8   4   5        0.00        0.90      4.08 o 
  -7   4   5       12.30       12.34      3.91 o 
  -6   4   5       26.97       23.14      3.39 o 
  -5   4   5      146.02      147.84      5.00 o 
  -4   4   5        0.86        0.86      3.02 o 
  -3   4   5       62.87       56.61      3.69 o 
  -2   4   5       57.80       55.57      3.44 o 
  -1   4   5        8.71        7.15      2.67 o 
   0   4   5     1255.67     1190.59     16.03 o 
   1   4   5      472.79      458.11      6.89 o 
   2   4   5      609.44      580.42      9.91 o 
   3   4   5      361.64      394.46      7.10 o 
   4   4   5       73.26       88.36      3.69 o 
   5   4   5      446.60      437.81     10.92 o 
   6   4   5      121.10      110.76      5.05 o 
   7   4   5       13.55       10.49      3.93 o 
   8   4   5        6.23        6.25      4.06 o 
   9   4   5       40.66       38.14      5.89 o 
  10   4   5      110.62      104.09      8.45 o 
  11   4   5        9.50       13.39      6.29 o 
  12   4   5        0.62        0.00      7.71 o 
 -13   5   5       63.28       65.14      7.71 o 
 -12   5   5        5.23        4.23      5.47 o 
 -11   5   5       46.47       42.92      6.27 o 
 -10   5   5        0.33        2.06      4.61 o 
  -9   5   5       97.00      102.69      6.30 o 
  -8   5   5      225.87      231.52      7.84 o 
  -7   5   5        2.58        6.16      4.19 o 
  -6   5   5      166.54      160.88      6.08 o 
  -5   5   5        0.45        1.53      3.52 o 
  -4   5   5      164.25      172.15      5.50 o 
  -3   5   5      190.41      191.18      5.60 o 
  -2   5   5        6.42        4.86      3.06 o 
  -1   5   5        6.12        9.67      2.89 o 
   0   5   5       30.94       26.26      3.29 o 
   1   5   5        2.37        0.85      3.05 o 
   2   5   5       21.81       23.52      3.53 o 
   3   5   5        4.29        2.50      2.98 o 
   4   5   5        8.50       12.13      3.25 o 
   5   5   5      254.08      255.40      7.61 o 
   6   5   5        4.87        5.68      3.96 o 
   7   5   5      157.96      167.87      6.96 o 
   8   5   5        4.82        5.48      4.63 o 
   9   5   5        2.38        3.23      5.16 o 
  10   5   5       20.32       15.98      6.54 o 
  11   5   5        3.54        3.84      7.75 o 
  12   5   5        1.40        5.37      8.25 o 
 -12   6   5       35.01       39.10      7.00 o 
 -11   6   5        0.39        0.00      5.34 o 
 -10   6   5        9.02        7.76      5.10 o 
  -9   6   5        2.07        0.00      4.47 o 
  -8   6   5        0.16        0.00      4.29 o 
  -7   6   5       59.31       53.49      5.18 o 
  -6   6   5        0.32        0.00      4.25 o 
  -5   6   5       63.42       66.20      5.42 o 
  -4   6   5        1.82        1.26      3.99 o 
  -3   6   5       31.73       28.46      4.47 o 
  -2   6   5       55.33       58.15      4.87 o 
  -1   6   5       12.27       15.36      3.96 o 
   0   6   5        1.03        2.72      3.72 o 
   1   6   5      153.61      154.89      5.53 o 
   2   6   5      121.04      101.73      5.16 o 
   3   6   5      376.88      363.66      7.88 o 
   4   6   5      306.48      317.64      8.61 o 
   5   6   5      105.87      105.64      5.94 o 
   6   6   5       20.15       14.19      4.42 o 
   7   6   5        7.47        7.98      4.45 o 
   8   6   5        2.47        0.00      5.13 o 
   9   6   5       35.73       35.65      7.15 o 
  10   6   5       25.94       27.00      7.43 o 
  11   6   5        0.16        2.23      8.48 o 
 -11   7   5       26.21       29.33      6.36 o 
 -10   7   5        8.77       11.97      5.91 o 
  -9   7   5        8.24        4.05      5.30 o 
  -8   7   5       58.28       63.36      6.45 o 
  -7   7   5       42.68       37.82      5.90 o 
  -6   7   5       38.26       31.68      5.76 o 
  -5   7   5       20.10       22.64      5.34 o 
  -4   7   5       13.67       17.77      4.56 o 
  -3   7   5       93.21       93.85      5.95 o 
  -2   7   5       26.06       31.32      4.83 o 
  -1   7   5      191.12      197.05      7.40 o 
   0   7   5      520.65      552.37     16.46 o 
   1   7   5      281.19      274.30      8.28 o 
   2   7   5      676.67      735.33     17.24 o 
   3   7   5        8.79        4.46      4.12 o 
   4   7   5       71.65       75.63      5.53 o 
   5   7   5      129.51      133.65      6.72 o 
   6   7   5        2.47        2.26      4.94 o 
   7   7   5        0.39        0.00      5.90 o 
   8   7   5        1.26        2.12      6.43 o 
   9   7   5        1.79        5.30      6.94 o 
  10   7   5        1.04        0.00      7.30 o 
 -10   8   5        0.00        1.45      6.81 o 
  -9   8   5       16.36       13.11      6.65 o 
  -8   8   5        7.09        3.61      5.45 o 
  -7   8   5        0.66        3.19      5.39 o 
  -6   8   5        0.37        0.00      5.23 o 
  -5   8   5       54.94       54.16      6.42 o 
  -4   8   5        6.84        3.78      4.64 o 
  -3   8   5       46.90       47.15      5.38 o 
  -2   8   5       70.77       69.09      5.75 o 
  -1   8   5        0.08        2.59      4.34 o 
   0   8   5       33.06       25.77      4.98 o 
   1   8   5       17.13       14.40      4.62 o 
   2   8   5        4.23        2.39      4.59 o 
   3   8   5       15.40       12.44      5.15 o 
   4   8   5       53.78       54.61      7.74 o 
   5   8   5       65.29       70.47      7.58 o 
   6   8   5        0.15        0.00      6.19 o 
   7   8   5       80.08       71.22      8.48 o 
   8   8   5       12.55       12.75      7.32 o 
  -8   9   5        2.82        2.01      6.36 o 
  -7   9   5        3.39        4.34      6.22 o 
  -6   9   5       31.08       37.19      7.11 o 
  -5   9   5        0.01        0.33      5.98 o 
  -4   9   5       25.13       21.34      6.31 o 
  -3   9   5       12.36        5.56      5.21 o 
  -2   9   5        4.15       12.34      4.90 o 
  -1   9   5       16.68       11.33      4.87 o 
   0   9   5       20.18       17.10      5.57 o 
   1   9   5        0.01        0.00      5.13 o 
   2   9   5       19.80       21.50      6.82 o 
   3   9   5        4.21        1.62      6.16 o 
   4   9   5       14.46       12.66      6.97 o 
   5   9   5       20.83       11.89      6.85 o 
   6   9   5       19.07       28.00      9.08 o 
  -5  10   5        0.30        0.00      6.44 o 
  -4  10   5        1.16        1.65      6.37 o 
  -3  10   5       15.07       15.74      6.57 o 
  -2  10   5        1.72        0.00      5.94 o 
  -1  10   5        5.32        6.48      6.21 o 
   0  10   5        4.74        0.00      5.76 o 
   1  10   5        0.27        0.00      6.13 o 
   2  10   5        2.11        0.91      7.72 o 
   3  10   5       19.09       21.53      8.30 o 
   4  10   5        9.43        0.08      7.89 o 
 -15   0   6       30.55       30.38      9.23 o 
 -14   0   6       62.13       62.15      9.33 o 
 -13   0   6        4.38        5.03      6.99 o 
 -12   0   6       15.82       17.32      7.12 o 
 -11   0   6       40.76       35.38      7.60 o 
 -10   0   6      276.62      269.70     17.61 o 
  -9   0   6       12.91        8.90      6.12 o 
  -8   0   6     1360.07     1370.05     96.21 o 
  -7   0   6     1216.78     1221.44     57.31 o 
  -6   0   6      188.93      186.34      7.65 o 
  -5   0   6      875.62      937.53     18.85 o 
  -4   0   6      105.30      111.62      4.51 o 
  -3   0   6     2075.40     2102.28     41.14 o 
  -2   0   6       79.02       87.70      4.64 o 
  -1   0   6      850.52      826.02     11.25 o 
   0   0   6      646.38      677.22     13.32 o 
   1   0   6      705.54      703.69     11.62 o 
   2   0   6       15.43       20.34      4.12 o 
   3   0   6     1569.79     1588.50     26.47 o 
   4   0   6       57.37       66.22      5.82 o 
   5   0   6      113.56      133.44      7.57 o 
   6   0   6      725.30      770.51     30.45 o 
   7   0   6      476.80      464.62     13.57 o 
   8   0   6      541.46      551.39     20.50 o 
   9   0   6     1079.01     1102.78     21.97 o 
  10   0   6        0.94        0.09      6.44 o 
  11   0   6        5.40       10.87      8.43 o 
  12   0   6        0.21        0.24      8.76 o 
  13   0   6       17.90       15.56     10.63 o 
 -15   1   6       49.77       45.73      7.26 o 
 -14   1   6       31.32       31.33      6.52 o 
 -13   1   6       68.08       72.02      7.01 o 
 -12   1   6        1.50        0.00      4.52 o 
 -11   1   6       95.45       88.88      6.93 o 
 -10   1   6        0.04        0.00      4.22 o 
  -9   1   6      517.10      527.67     17.85 o 
  -8   1   6       71.86       63.45      4.20 o 
  -7   1   6       74.34       75.87      4.18 o 
  -6   1   6      344.74      361.24     11.83 o 
  -5   1   6       66.79       72.19      3.43 o 
  -4   1   6     1696.73     1817.71     18.45 o 
  -3   1   6      784.78      777.60     12.22 o 
  -2   1   6      928.81      991.99      9.91 o 
  -1   1   6     1099.57     1081.05     18.60 o 
   0   1   6        1.41        2.06      2.05 o 
   1   1   6      392.22      427.77      9.87 o 
   2   1   6       81.12       88.71      3.40 o 
   3   1   6      922.67     1007.45     21.16 o 
   4   1   6      103.30       98.93      3.87 o 
   5   1   6       66.98       66.68      3.67 o 
   6   1   6       44.00       44.98      3.79 o 
   7   1   6      129.88      134.32      6.17 o 
   8   1   6      525.92      533.57     11.56 o 
   9   1   6      146.28      155.53      7.20 o 
  10   1   6       10.85       18.67      4.86 o 
  11   1   6        3.44        2.02      6.02 o 
  12   1   6       61.52       68.68      8.44 o 
  13   1   6        8.81        5.44      7.20 o 
 -15   2   6       59.54       72.33      8.18 o 
 -14   2   6        9.73        6.26      5.96 o 
 -13   2   6       49.36       47.83      6.49 o 
 -12   2   6        5.24        4.84      5.18 o 
 -11   2   6      133.95      123.21      7.67 o 
 -10   2   6      229.72      230.27      8.16 o 
  -9   2   6      136.04      129.84      6.15 o 
  -8   2   6       91.86       90.66      5.89 o 
  -7   2   6       25.05       18.43      3.59 o 
  -6   2   6       99.42      101.77      4.29 o 
  -5   2   6      237.32      217.94      4.62 o 
  -4   2   6      906.58      915.31     11.77 o 
  -3   2   6        4.06        3.87      2.16 o 
  -2   2   6      284.15      282.45      4.46 o 
  -1   2   6     2080.86     2109.79     24.41 o 
   0   2   6      437.10      464.85      7.47 o 
   1   2   6     3760.87     4132.47     17.98 o 
   2   2   6     3397.74     3552.71     24.58 o 
   3   2   6      517.95      597.00     10.27 o 
   4   2   6        0.45        0.00      2.77 o 
   5   2   6       16.19       17.90      3.31 o 
   6   2   6       51.86       53.45      4.35 o 
   7   2   6      145.37      151.44      6.23 o 
   8   2   6       62.66       67.59      5.98 o 
   9   2   6       60.40       50.88      5.74 o 
  10   2   6        0.39        0.12      4.88 o 
  11   2   6       56.66       52.07      6.67 o 
  12   2   6        2.73        2.21      6.73 o 
  13   2   6       10.97       22.09      8.13 o 
 -14   3   6        1.68        0.41      6.20 o 
 -13   3   6       46.77       38.82      6.56 o 
 -12   3   6        0.03        0.00      5.51 o 
 -11   3   6        0.61        5.33      5.47 o 
 -10   3   6        1.19        0.00      5.00 o 
  -9   3   6        0.89        0.00      4.48 o 
  -8   3   6       21.12       16.63      4.44 o 
  -7   3   6       42.51       40.87      4.63 o 
  -6   3   6        3.58        7.06      3.47 o 
  -5   3   6       54.27       62.20      3.79 o 
  -4   3   6      894.77      853.35      9.21 o 
  -3   3   6      553.79      554.43      7.13 o 
  -2   3   6      525.87      519.85      8.42 o 
  -1   3   6     2244.13     2327.15     22.55 o 
   0   3   6     1297.50     1360.98     10.85 o 
   1   3   6      990.74     1038.33     19.93 o 
   2   3   6      455.76      458.22      6.53 o 
   3   3   6      126.67      136.41      4.23 o 
   4   3   6      333.57      353.77      7.10 o 
   5   3   6       38.27       37.63      3.49 o 
   6   3   6       65.60       59.37      4.55 o 
   7   3   6        4.96        2.65      4.04 o 
   8   3   6        0.09        0.00      4.55 o 
   9   3   6       24.58       26.82      5.64 o 
  10   3   6       72.25       79.06      7.65 o 
  11   3   6       33.58       30.17      6.81 o 
  12   3   6        2.27        2.10      7.51 o 
 -14   4   6        3.75        4.64      6.09 o 
 -13   4   6       26.87       26.23      6.29 o 
 -12   4   6        8.75        7.27      5.36 o 
 -11   4   6        5.45        5.53      5.12 o 
 -10   4   6       15.80       18.39      5.36 o 
  -9   4   6       16.29       21.16      4.53 o 
  -8   4   6       26.16       20.01      4.37 o 
  -7   4   6      313.06      313.68      7.97 o 
  -6   4   6        4.02        2.59      3.67 o 
  -5   4   6      335.22      358.49      8.24 o 
  -4   4   6      118.47      130.30      4.80 o 
  -3   4   6      430.62      459.36      7.17 o 
  -2   4   6      141.04      159.92      5.47 o 
  -1   4   6      474.10      432.10     12.21 o 
   0   4   6      239.32      227.95      5.29 o 
   1   4   6        6.86        2.10      2.65 o 
   2   4   6      152.09      132.20      4.54 o 
   3   4   6      100.28      101.77      4.17 o 
   4   4   6       68.26       70.19      4.51 o 
   5   4   6      257.81      269.38      7.34 o 
   6   4   6       52.80       45.85      4.52 o 
   7   4   6       11.87       12.82      4.05 o 
   8   4   6      318.11      305.89      8.82 o 
   9   4   6        3.58        0.00      5.37 o 
  10   4   6       34.39       33.93      6.77 o 
  11   4   6        6.87        6.72      6.17 o 
  12   4   6        7.58        8.84      8.41 o 
 -13   5   6       18.93       19.78      6.50 o 
 -12   5   6        3.03        5.39      5.79 o 
 -11   5   6        0.24        2.85      5.21 o 
 -10   5   6        9.83        7.58      4.87 o 
  -9   5   6       70.40       81.92      5.99 o 
  -8   5   6       26.58       20.91      4.78 o 
  -7   5   6        8.81        8.65      4.35 o 
  -6   5   6       18.70       16.88      4.50 o 
  -5   5   6       86.57       83.72      4.78 o 
  -4   5   6        0.23        0.00      3.40 o 
  -3   5   6       34.84       38.31      4.37 o 
  -2   5   6       75.77       64.81      4.60 o 
  -1   5   6      177.34      167.38      4.86 o 
   0   5   6       62.11       66.28      3.93 o 
   1   5   6      450.03      480.05      8.06 o 
   2   5   6      154.83      150.04      5.29 o 
   3   5   6        4.72        2.26      3.03 o 
   4   5   6       52.84       55.32      4.56 o 
   5   5   6      321.59      325.58     15.82 o 
   6   5   6        4.40        6.32      4.09 o 
   7   5   6      608.89      630.51     18.11 o 
   8   5   6       50.25       40.82      5.17 o 
   9   5   6       14.86        4.23      6.00 o 
  10   5   6       43.84       59.70      7.90 o 
  11   5   6        1.37        0.00      6.50 o 
 -12   6   6       18.77       14.09      6.42 o 
 -11   6   6        3.93        0.00      5.17 o 
 -10   6   6        1.37        1.55      4.85 o 
  -9   6   6        0.46        2.53      4.67 o 
  -8   6   6        0.15        1.58      4.38 o 
  -7   6   6       52.85       52.26      5.67 o 
  -6   6   6       22.52       21.72      5.43 o 
  -5   6   6        1.91        0.69      4.20 o 
  -4   6   6        1.78        2.45      4.08 o 
  -3   6   6       30.10       26.82      4.59 o 
  -2   6   6        9.61        9.75      4.11 o 
  -1   6   6       72.16       74.76      5.22 o 
   0   6   6       97.79       92.64      5.45 o 
   1   6   6       34.88       34.10      4.70 o 
   2   6   6     2538.14     2612.95     32.59 o 
   3   6   6       54.69       55.56      5.09 o 
   4   6   6      478.78      493.99     10.42 o 
   5   6   6       63.00       59.36      5.29 o 
   6   6   6       60.23       53.22      5.22 o 
   7   6   6      127.93      132.49      7.00 o 
   8   6   6        5.94        8.71      5.50 o 
   9   6   6       27.64       34.49      6.48 o 
  10   6   6        7.79        5.56      8.13 o 
 -11   7   6        0.29        7.04      6.99 o 
 -10   7   6        5.83        2.00      5.58 o 
  -9   7   6        3.52        0.00      5.31 o 
  -8   7   6        1.98        6.20      5.14 o 
  -7   7   6        8.91        9.02      5.20 o 
  -6   7   6       46.95       46.80      6.20 o 
  -5   7   6        9.65        8.63      4.89 o 
  -4   7   6       28.72       29.99      4.86 o 
  -3   7   6      174.41      175.31      7.36 o 
  -2   7   6        6.05       10.27      4.58 o 
  -1   7   6      452.67      448.95     11.40 o 
   0   7   6        0.07        2.60      4.60 o 
   1   7   6      411.36      419.86     10.01 o 
   2   7   6      227.50      231.11      7.96 o 
   3   7   6       24.92       27.26      5.08 o 
   4   7   6      226.75      217.79      9.52 o 
   5   7   6        4.63        3.26      4.36 o 
   6   7   6       32.68       31.61      5.18 o 
   7   7   6       51.21       47.96      6.39 o 
   8   7   6       21.75       19.34      7.15 o 
   9   7   6        6.34        7.67      7.49 o 
 -10   8   6       29.13       27.45      6.80 o 
  -9   8   6       15.63       10.95      6.15 o 
  -8   8   6        4.17        2.80      5.57 o 
  -7   8   6       14.87       18.52      5.65 o 
  -6   8   6       33.17       28.93      6.17 o 
  -5   8   6       17.73       10.78      5.45 o 
  -4   8   6       75.75       69.96      6.00 o 
  -3   8   6       34.56       41.47      5.35 o 
  -2   8   6      382.95      390.99     10.44 o 
  -1   8   6       89.93       89.66      6.28 o 
   0   8   6       10.85        2.05      4.51 o 
   1   8   6       35.47       32.41      5.22 o 
   2   8   6      142.82      147.38      8.06 o 
   3   8   6       94.17      101.70      7.37 o 
   4   8   6       26.71       27.86      6.82 o 
   5   8   6       19.07       19.02      6.43 o 
   6   8   6       16.16       11.06      6.79 o 
   7   8   6        3.43        3.73      8.15 o 
   8   8   6        0.50        1.56      7.51 o 
  -8   9   6       15.92       17.80      7.37 o 
  -7   9   6       11.19        2.44      6.40 o 
  -6   9   6        1.57        1.45      6.21 o 
  -5   9   6       76.78       78.52      8.33 o 
  -4   9   6        0.38        0.00      5.47 o 
  -3   9   6        3.39        5.15      4.86 o 
  -2   9   6       62.17       63.63      6.23 o 
  -1   9   6      144.56      155.53      7.86 o 
   0   9   6       19.24       14.31      5.21 o 
   1   9   6       24.64       23.77      6.84 o 
   2   9   6        9.81       12.11      6.62 o 
   3   9   6        1.31        0.00      6.29 o 
   4   9   6       11.10       10.76      7.05 o 
   5   9   6        9.41        6.40      7.13 o 
   6   9   6        0.03        3.47      8.66 o 
  -5  10   6        7.43        0.00      6.76 o 
  -4  10   6        0.39        1.19      6.83 o 
  -3  10   6        0.58        0.00      5.65 o 
  -2  10   6       29.09       23.26      7.03 o 
  -1  10   6        2.18        0.00      6.13 o 
   0  10   6       38.79       39.57      7.56 o 
   1  10   6        1.80        0.11      7.56 o 
   2  10   6       16.31       14.47      7.52 o 
   3  10   6       14.86       18.54      7.49 o 
 -15   1   7       30.29       21.91      6.73 o 
 -14   1   7       18.96       14.67      6.21 o 
 -13   1   7        4.71        0.45      5.46 o 
 -12   1   7        0.12        0.00      4.71 o 
 -11   1   7       81.55       85.31      6.34 o 
 -10   1   7        5.32        8.00      4.78 o 
  -9   1   7       54.79       55.89      5.21 o 
  -8   1   7      616.50      600.45     13.63 o 
  -7   1   7       73.63       72.00      4.20 o 
  -6   1   7       65.30       61.93      3.04 o 
  -5   1   7       29.17       24.08      2.97 o 
  -4   1   7      800.38      871.56     13.69 o 
  -3   1   7      497.32      480.47      8.18 o 
  -2   1   7      764.39      788.03      8.12 o 
  -1   1   7      275.60      252.15      5.52 o 
   0   1   7       27.41       25.23      2.48 o 
   1   1   7      202.12      207.16      4.82 o 
   2   1   7      936.98      992.13     11.45 o 
   3   1   7      367.53      385.34      8.30 o 
   4   1   7      431.81      478.30      7.20 o 
   5   1   7        3.67        2.47      2.78 o 
   6   1   7      197.82      199.83      6.82 o 
   7   1   7      225.56      211.90      7.17 o 
   8   1   7      874.94      897.19     20.58 o 
   9   1   7       33.01       29.69      5.01 o 
  10   1   7       48.87       54.59      5.89 o 
  11   1   7       24.38       21.31      5.96 o 
  12   1   7        8.71       11.93      7.26 o 
 -15   2   7       15.93       18.09      7.01 o 
 -14   2   7        6.14        5.81      5.81 o 
 -13   2   7        0.58        0.00      5.62 o 
 -12   2   7        0.02        0.00      5.26 o 
 -11   2   7        7.92       10.20      5.33 o 
 -10   2   7       80.88       75.31      6.71 o 
  -9   2   7      249.32      248.11      7.98 o 
  -8   2   7      158.17      151.81      5.60 o 
  -7   2   7        0.39        0.00      3.20 o 
  -6   2   7       25.53       24.32      3.25 o 
  -5   2   7      198.89      198.26      5.11 o 
  -4   2   7      382.55      388.72      6.85 o 
  -3   2   7     2404.11     2508.79     18.40 o 
  -2   2   7       81.18       79.41      2.90 o 
  -1   2   7       74.53       96.50      3.25 o 
   0   2   7       41.12       41.22      2.83 o 
   1   2   7       83.87       90.52      3.35 o 
   2   2   7        5.95        2.89      2.68 o 
   3   2   7      365.11      395.27      7.15 o 
   4   2   7      190.36      207.02      5.75 o 
   5   2   7        8.17       10.28      3.31 o 
   6   2   7       15.63       18.89      3.75 o 
   7   2   7       89.12       86.92      6.08 o 
   8   2   7      128.37      129.86      7.33 o 
   9   2   7        2.24        3.29      4.74 o 
  10   2   7       20.46       16.92      5.40 o 
  11   2   7       22.17       27.42      6.22 o 
  12   2   7       16.99       14.82      6.98 o 
 -14   3   7       34.63       26.85      6.89 o 
 -13   3   7        1.24        0.00      5.58 o 
 -12   3   7       24.05       29.15      6.26 o 
 -11   3   7      115.61      121.57      7.85 o 
 -10   3   7      237.21      226.04      9.31 o 
  -9   3   7      331.47      315.68      8.82 o 
  -8   3   7        0.37        0.00      3.97 o 
  -7   3   7       96.49       89.06      4.86 o 
  -6   3   7       31.83       28.08      3.59 o 
  -5   3   7        8.01       10.02      3.11 o 
  -4   3   7      101.46      110.21      4.35 o 
  -3   3   7       45.23       43.43      3.34 o 
  -2   3   7       12.35       16.31      2.30 o 
  -1   3   7     1215.83     1251.95     18.54 o 
   0   3   7       60.41       52.68      3.25 o 
   1   3   7       18.52       12.47      2.71 o 
   2   3   7       56.64       62.17      3.96 o 
   3   3   7      529.13      540.60      8.11 o 
   4   3   7       66.55       61.09      4.17 o 
   5   3   7      108.02      102.32      5.07 o 
   6   3   7        5.58        7.47      3.70 o 
   7   3   7       16.27       12.34      4.21 o 
   8   3   7       41.38       47.51      6.28 o 
   9   3   7       87.87       81.38      7.53 o 
  10   3   7       24.44       18.77      6.29 o 
  11   3   7       58.08       63.70      7.94 o 
  12   3   7        1.88        0.00      7.93 o 
 -14   4   7       25.78       30.53      6.82 o 
 -13   4   7       42.45       51.32      6.85 o 
 -12   4   7       10.31       14.91      5.45 o 
 -11   4   7       11.32       14.80      5.01 o 
 -10   4   7      185.03      176.62      8.38 o 
  -9   4   7       96.76       95.48      6.06 o 
  -8   4   7        2.27        0.59      4.23 o 
  -7   4   7        4.34        5.31      4.24 o 
  -6   4   7        6.99        7.79      3.97 o 
  -5   4   7       18.10       19.77      3.65 o 
  -4   4   7      557.68      571.21     13.08 o 
  -3   4   7       42.73       55.11      3.92 o 
  -2   4   7       39.22       41.62      3.99 o 
  -1   4   7      105.09       94.58      3.90 o 
   0   4   7      109.06      105.86      4.21 o 
   1   4   7        9.52        6.45      2.83 o 
   2   4   7       31.66       27.88      3.26 o 
   3   4   7        1.48        0.61      3.09 o 
   4   4   7      236.33      247.07      7.22 o 
   5   4   7       37.85       31.12      4.11 o 
   6   4   7        0.46        2.24      3.53 o 
   7   4   7        2.42        0.00      3.76 o 
   8   4   7      118.46      118.59      7.36 o 
   9   4   7        0.46        2.15      5.79 o 
  10   4   7       17.50       16.62      6.10 o 
  11   4   7        0.02        0.64      6.39 o 
 -13   5   7       14.16       25.42      6.84 o 
 -12   5   7        5.59        6.58      5.75 o 
 -11   5   7        0.38        0.00      4.96 o 
 -10   5   7        9.47        6.47      4.88 o 
  -9   5   7       20.53       11.65      4.73 o 
  -8   5   7       41.69       29.78      4.95 o 
  -7   5   7       62.14       58.10      5.37 o 
  -6   5   7        7.26        9.68      4.58 o 
  -5   5   7      121.42      128.45      5.58 o 
  -4   5   7      256.16      243.98      7.29 o 
  -3   5   7        6.27       11.15      3.92 o 
  -2   5   7       57.77       53.82      4.62 o 
  -1   5   7      166.45      151.39      5.91 o 
   0   5   7        5.01        1.48      3.08 o 
   1   5   7        2.03        3.40      3.22 o 
   2   5   7       18.68       21.18      3.67 o 
   3   5   7        9.37        6.90      3.61 o 
   4   5   7        2.37        0.00      3.63 o 
   5   5   7      193.16      181.34      7.04 o 
   6   5   7        0.03        0.00      3.91 o 
   7   5   7        4.31        3.78      4.19 o 
   8   5   7       26.81       18.97      4.75 o 
   9   5   7       22.95       29.84      6.54 o 
  10   5   7        0.78        3.88      6.04 o 
  11   5   7        0.03        0.00      6.80 o 
 -12   6   7        0.00        1.34      6.65 o 
 -11   6   7        3.06        5.20      6.65 o 
 -10   6   7        0.12        0.00      5.26 o 
  -9   6   7        0.10        0.00      5.21 o 
  -8   6   7       34.39       33.44      5.78 o 
  -7   6   7        0.08        0.00      4.58 o 
  -6   6   7        3.78        0.00      4.78 o 
  -5   6   7        4.26        0.15      4.82 o 
  -4   6   7      205.71      199.78      7.53 o 
  -3   6   7      209.25      199.15      7.45 o 
  -2   6   7      257.61      245.82      7.76 o 
  -1   6   7      286.08      300.15      8.96 o 
   0   6   7        5.42        3.24      4.17 o 
   1   6   7      266.50      267.84      8.19 o 
   2   6   7      351.27      353.64     10.59 o 
   3   6   7        2.94        5.38      4.02 o 
   4   6   7      218.47      204.61      7.49 o 
   5   6   7        9.84        6.32      4.14 o 
   6   6   7        0.49        0.00      4.25 o 
   7   6   7        8.02        3.99      4.56 o 
   8   6   7        1.61        3.21      5.57 o 
   9   6   7        0.03        1.25      6.77 o 
  10   6   7        1.51        0.00      8.13 o 
 -11   7   7       13.45       21.07      7.53 o 
 -10   7   7        5.98        4.01      5.62 o 
  -9   7   7        0.86        0.00      5.33 o 
  -8   7   7        0.75        0.00      5.07 o 
  -7   7   7        8.86       11.71      5.19 o 
  -6   7   7        0.05        0.00      4.84 o 
  -5   7   7        1.00        0.49      4.90 o 
  -4   7   7        7.07        6.62      4.64 o 
  -3   7   7      118.94      116.89      6.50 o 
  -2   7   7      126.99      124.86      6.67 o 
  -1   7   7      458.87      463.37     10.65 o 
   0   7   7       17.05       19.12      4.90 o 
   1   7   7      584.51      594.07     16.89 o 
   2   7   7        7.44       11.03      5.03 o 
   3   7   7      306.85      300.14     10.20 o 
   4   7   7       29.08       18.38      5.18 o 
   5   7   7        0.35        0.00      4.36 o 
   6   7   7        0.91        2.22      4.61 o 
   7   7   7        0.01        0.00      4.80 o 
   8   7   7        0.01        1.58      6.91 o 
   9   7   7        3.14       16.87      9.08 o 
 -10   8   7       11.16        9.98      6.66 o 
  -9   8   7       32.94       34.93      6.57 o 
  -8   8   7       34.08       37.15      6.68 o 
  -7   8   7        1.13        4.26      5.45 o 
  -6   8   7       88.93       90.78      7.69 o 
  -5   8   7        2.67        3.95      5.33 o 
  -4   8   7      172.85      194.30      8.43 o 
  -3   8   7       65.39       69.93      6.14 o 
  -2   8   7       17.27       17.81      5.18 o 
  -1   8   7        8.31       13.92      4.84 o 
   0   8   7       48.58       46.62      5.69 o 
   1   8   7       10.47       10.14      5.42 o 
   2   8   7       36.88       46.05      6.88 o 
   3   8   7        0.22        0.00      5.28 o 
   4   8   7      126.28      130.99      8.19 o 
   5   8   7        6.83        8.70      6.67 o 
   6   8   7       45.77       59.21      8.08 o 
   7   8   7        0.18        7.71      8.53 o 
  -8   9   7       12.66       14.24      6.97 o 
  -7   9   7        0.11        6.54      5.83 o 
  -6   9   7        0.37        0.00      6.09 o 
  -5   9   7       71.14       74.79      7.55 o 
  -4   9   7       33.03       28.95      6.24 o 
  -3   9   7        2.10        0.00      5.04 o 
  -2   9   7        5.88        6.55      5.07 o 
  -1   9   7        9.42       11.47      5.23 o 
   0   9   7        5.01        8.39      5.68 o 
   1   9   7       10.75        7.45      5.78 o 
   2   9   7        0.59        0.00      6.44 o 
   3   9   7        4.21       13.09      7.02 o 
   4   9   7        0.98        1.29      6.69 o 
   5   9   7        7.66       14.81      7.03 o 
  -4  10   7       14.18       13.18      6.67 o 
  -3  10   7        3.56        3.74      6.49 o 
  -2  10   7        6.22       12.31      6.32 o 
  -1  10   7        2.22        1.62      6.75 o 
   0  10   7        3.11        6.15      7.19 o 
   1  10   7        2.97        5.08      6.96 o 
   2  10   7        6.93       20.14      8.76 o 
 -15   0   8       35.26       46.87     11.40 o 
 -14   0   8       61.12       71.77     12.05 o 
 -13   0   8        0.03        0.00      6.93 o 
 -12   0   8        6.10        4.66      6.77 o 
 -11   0   8       64.68       76.61      8.91 o 
 -10   0   8      221.14      222.20     13.03 o 
  -9   0   8      930.06      943.54     19.58 o 
  -8   0   8       29.93       26.95      5.93 o 
  -7   0   8      672.34      768.95     42.68 o 
  -6   0   8       13.94       15.53      3.87 o 
  -5   0   8     2649.95     2754.73     30.15 o 
  -4   0   8      337.57      337.58     11.16 o 
  -3   0   8       33.80       34.01      5.01 o 
  -2   0   8      162.14      140.49      5.57 o 
  -1   0   8      104.09       94.87      5.89 o 
   0   0   8      770.81      805.06     12.69 o 
   1   0   8       67.35       64.97      3.97 o 
   2   0   8     1103.56     1236.25     39.51 o 
   3   0   8      627.60      631.45     13.45 o 
   4   0   8      692.71      661.69     14.29 o 
   5   0   8      153.93      162.49      8.61 o 
   6   0   8      186.75      158.96      8.98 o 
   7   0   8      109.17      106.74      8.58 o 
   8   0   8      305.64      317.66     13.41 o 
   9   0   8      141.00      151.90     10.54 o 
  10   0   8        2.11        0.00      6.30 o 
  11   0   8        7.14        7.70     10.18 o 
  12   0   8       11.74        0.00      9.74 o 
 -15   1   8       23.65       28.89      7.05 o 
 -14   1   8        4.75        8.47      5.84 o 
 -13   1   8       40.83       39.33      6.22 o 
 -12   1   8       19.93       20.75      5.52 o 
 -11   1   8       12.39       12.71      4.91 o 
 -10   1   8      263.23      264.50      8.52 o 
  -9   1   8      199.46      198.81      8.63 o 
  -8   1   8      433.49      409.79      9.01 o 
  -7   1   8        9.25        9.15      3.26 o 
  -6   1   8      173.29      192.51      4.61 o 
  -5   1   8       49.19       50.68      3.51 o 
  -4   1   8        2.61        3.81      2.47 o 
  -3   1   8      718.87      783.61     12.47 o 
  -2   1   8      728.61      769.24      8.54 o 
  -1   1   8        0.04        0.69      2.31 o 
   0   1   8        0.19        0.00      2.19 o 
   1   1   8      162.21      158.31      3.86 o 
   2   1   8      192.02      217.64      5.33 o 
   3   1   8        0.07        2.06      2.65 o 
   4   1   8      105.59      107.87      4.18 o 
   5   1   8       28.73       29.84      4.07 o 
   6   1   8      145.02      149.77      6.32 o 
   7   1   8       42.83       34.98      4.90 o 
   8   1   8       39.81       50.44      5.41 o 
   9   1   8       62.59       57.98      5.81 o 
  10   1   8       60.33       61.27      6.11 o 
  11   1   8        1.80        4.67      5.58 o 
  12   1   8        1.28        0.00      6.61 o 
 -15   2   8        3.03        3.42      6.24 o 
 -14   2   8        9.43        9.18      6.14 o 
 -13   2   8        0.52        5.33      5.58 o 
 -12   2   8       96.24       92.91      7.44 o 
 -11   2   8       69.42       69.09      6.64 o 
 -10   2   8        4.40        3.36      4.83 o 
  -9   2   8      317.81      333.86     10.17 o 
  -8   2   8        8.55        7.03      3.71 o 
  -7   2   8        1.85        0.56      3.20 o 
  -6   2   8       20.60       17.32      2.93 o 
  -5   2   8       40.62       46.63      3.18 o 
  -4   2   8      285.23      291.33      6.84 o 
  -3   2   8       51.34       64.37      3.41 o 
  -2   2   8      149.46      143.80      3.75 o 
  -1   2   8     1131.63     1220.47     12.37 o 
   0   2   8      629.72      654.08      7.71 o 
   1   2   8      675.06      771.84     10.57 o 
   2   2   8        0.01        3.01      2.73 o 
   3   2   8       29.45       34.97      3.56 o 
   4   2   8       66.53       79.52      5.42 o 
   5   2   8        8.15        5.32      3.33 o 
   6   2   8        1.47        0.81      4.20 o 
   7   2   8        9.39       13.35      4.72 o 
   8   2   8       11.92        5.86      4.89 o 
   9   2   8        1.35        0.00      4.60 o 
  10   2   8        0.25        0.00      5.14 o 
  11   2   8       50.49       67.79      8.21 o 
  12   2   8       10.32       14.01      8.69 o 
 -14   3   8       11.77       12.88      6.57 o 
 -13   3   8        0.89        0.00      5.71 o 
 -12   3   8       76.42       72.08      7.43 o 
 -11   3   8        3.69        6.88      5.26 o 
 -10   3   8       19.43       18.60      5.52 o 
  -9   3   8      490.34      505.49     10.81 o 
  -8   3   8        0.83        0.00      4.05 o 
  -7   3   8        8.32        7.07      3.84 o 
  -6   3   8       10.19        4.13      3.59 o 
  -5   3   8       95.06       90.04      4.33 o 
  -4   3   8     1863.18     1867.24     22.83 o 
  -3   3   8       66.54       52.95      2.89 o 
  -2   3   8      216.40      247.79      4.63 o 
  -1   3   8      126.35      126.32      4.28 o 
   0   3   8      175.48      209.67      5.69 o 
   1   3   8      572.13      582.11      8.16 o 
   2   3   8      108.77      121.89      5.29 o 
   3   3   8      144.34      161.68      5.39 o 
   4   3   8        3.34        0.43      3.66 o 
   5   3   8      153.39      147.68      6.44 o 
   6   3   8       83.95       88.04      6.03 o 
   7   3   8        4.11        5.79      4.93 o 
   8   3   8       27.83       30.28      6.07 o 
   9   3   8        0.15        1.34      6.06 o 
  10   3   8        6.54       16.75      6.16 o 
  11   3   8        0.01        1.65      6.19 o 
 -14   4   8       11.46       12.76      6.52 o 
 -13   4   8        0.41        0.28      5.61 o 
 -12   4   8        0.79        0.13      4.94 o 
 -11   4   8       84.97       76.94      6.88 o 
 -10   4   8       49.83       51.40      5.99 o 
  -9   4   8      266.10      277.36      8.50 o 
  -8   4   8      527.84      555.10     12.44 o 
  -7   4   8       17.06       14.10      4.38 o 
  -6   4   8      245.74      242.19      8.42 o 
  -5   4   8       30.58       37.50      4.11 o 
  -4   4   8      303.45      316.38      7.24 o 
  -3   4   8     1052.68     1102.43     12.79 o 
  -2   4   8       67.81       65.20      3.61 o 
  -1   4   8      102.63       88.60      4.15 o 
   0   4   8       60.25       60.73      3.80 o 
   1   4   8      497.54      514.91      9.68 o 
   2   4   8      329.80      345.26      7.96 o 
   3   4   8        3.37        2.29      3.35 o 
   4   4   8       31.70       28.54      4.07 o 
   5   4   8       41.26       44.42      4.46 o 
   6   4   8        3.21        0.00      3.60 o 
   7   4   8        0.01        0.00      4.20 o 
   8   4   8        5.57        5.84      4.85 o 
   9   4   8        0.00        3.44      4.99 o 
  10   4   8        6.98        9.68      6.40 o 
  11   4   8       27.47       24.10      7.16 o 
 -13   5   8        0.03        5.26      6.25 o 
 -12   5   8        6.36        3.13      5.51 o 
 -11   5   8        5.02        0.81      5.29 o 
 -10   5   8       43.77       47.19      6.22 o 
  -9   5   8        1.97        4.10      4.49 o 
  -8   5   8       66.83       71.93      5.75 o 
  -7   5   8      331.16      338.89     17.10 o 
  -6   5   8      298.96      306.50     10.18 o 
  -5   5   8      459.58      455.76     11.04 o 
  -4   5   8      350.61      356.38      8.82 o 
  -3   5   8      518.59      522.50     12.58 o 
  -2   5   8       25.50       25.74      4.29 o 
  -1   5   8       25.75       25.17      4.19 o 
   0   5   8      216.92      208.20      6.91 o 
   1   5   8      208.55      201.98      6.07 o 
   2   5   8      112.97       92.92      5.50 o 
   3   5   8        1.04        2.46      4.26 o 
   4   5   8       21.59       19.91      4.11 o 
   5   5   8       12.65        8.48      4.03 o 
   6   5   8       15.64       16.38      4.46 o 
   7   5   8       13.37        8.16      4.51 o 
   8   5   8        5.84        5.07      5.04 o 
   9   5   8        5.70        0.00      6.15 o 
  10   5   8       11.74        9.50      6.65 o 
 -12   6   8        4.01        8.55      7.14 o 
 -11   6   8        0.17        0.00      6.26 o 
 -10   6   8       21.03       19.36      5.85 o 
  -9   6   8        8.18        4.95      5.35 o 
  -8   6   8       13.59       10.83      5.20 o 
  -7   6   8       92.85       99.86      7.54 o 
  -6   6   8        0.80        0.00      4.85 o 
  -5   6   8      404.19      410.79     11.47 o 
  -4   6   8       82.17       82.19      5.88 o 
  -3   6   8      115.22      114.03      6.47 o 
  -2   6   8     1878.95     1956.98     20.32 o 
  -1   6   8      522.30      525.06     11.00 o 
   0   6   8      534.92      557.29     11.16 o 
   1   6   8       52.67       55.39      6.11 o 
   2   6   8      116.69      119.58      7.22 o 
   3   6   8       34.85       45.58      5.00 o 
   4   6   8        8.73        8.32      4.23 o 
   5   6   8        0.39        0.00      4.08 o 
   6   6   8       12.19       15.23      4.67 o 
   7   6   8        7.68        4.28      4.77 o 
   8   6   8       17.40       17.17      6.85 o 
   9   6   8        4.41       11.67      6.95 o 
 -11   7   8        1.18        0.00      6.98 o 
 -10   7   8        6.09        3.40      5.75 o 
  -9   7   8       13.84       10.66      5.74 o 
  -8   7   8       12.09       16.62      5.47 o 
  -7   7   8       14.55        9.51      5.62 o 
  -6   7   8       32.96       23.77      5.66 o 
  -5   7   8        0.25        3.83      5.19 o 
  -4   7   8      156.42      155.42      7.42 o 
  -3   7   8       86.53       78.46      6.17 o 
  -2   7   8      265.55      261.72      8.83 o 
  -1   7   8       67.83       62.13      5.68 o 
   0   7   8        0.10        2.34      4.60 o 
   1   7   8      306.50      331.68     10.66 o 
   2   7   8       14.72       11.42      5.33 o 
   3   7   8       31.34       38.39      5.88 o 
   4   7   8        7.73       13.04      5.12 o 
   5   7   8       29.22       29.80      6.81 o 
   6   7   8        0.54        2.49      4.88 o 
   7   7   8        2.64        2.44      5.15 o 
   8   7   8        2.75        1.30      8.31 o 
  -9   8   8       12.89       14.56      6.42 o 
  -8   8   8        1.15        5.24      5.76 o 
  -7   8   8        4.50        6.57      5.85 o 
  -6   8   8        2.20        3.41      5.41 o 
  -5   8   8       18.92       18.14      5.85 o 
  -4   8   8        9.14        9.51      5.45 o 
  -3   8   8       32.58       27.01      5.65 o 
  -2   8   8      160.21      159.47      7.90 o 
  -1   8   8        7.24       10.63      4.91 o 
   0   8   8       16.50       13.30      5.36 o 
   1   8   8       29.63       26.58      5.90 o 
   2   8   8      127.27      130.87      8.29 o 
   3   8   8        0.10        2.86      5.39 o 
   4   8   8       72.89       61.66      7.00 o 
   5   8   8        0.37        0.00      5.54 o 
   6   8   8        0.66        0.00      6.72 o 
   7   8   8        2.90        1.80      8.91 o 
  -7   9   8       13.71       16.64      6.77 o 
  -6   9   8        0.05        3.81      6.05 o 
  -5   9   8       46.89       62.11      7.23 o 
  -4   9   8       23.19       27.83      6.42 o 
  -3   9   8       15.52       12.29      5.39 o 
  -2   9   8        1.69        4.01      5.23 o 
  -1   9   8        8.71       10.34      6.06 o 
   0   9   8        6.48        5.15      5.79 o 
   1   9   8       20.59       26.20      6.48 o 
   2   9   8        0.30        0.00      6.81 o 
   3   9   8        0.76        1.15      6.60 o 
   4   9   8        1.58        0.00      6.91 o 
  -3  10   8        0.24        1.59      6.18 o 
  -2  10   8       22.58       29.00      6.38 o 
  -1  10   8        3.13        3.16      7.47 o 
   0  10   8       27.32       26.74      8.19 o 
 -15   1   9        9.46       11.10      6.39 o 
 -14   1   9        5.43        4.08      5.66 o 
 -13   1   9        3.02        6.90      5.65 o 
 -12   1   9        4.48        0.00      4.94 o 
 -11   1   9       49.81       44.96      5.86 o 
 -10   1   9       34.62       36.85      5.26 o 
  -9   1   9        0.00        0.00      4.15 o 
  -8   1   9        3.14        4.23      3.93 o 
  -7   1   9       92.15       88.28      4.51 o 
  -6   1   9      214.42      241.94      6.41 o 
  -5   1   9      145.06      141.46      5.26 o 
  -4   1   9      190.26      191.48      5.24 o 
  -3   1   9     1705.14     1785.80     19.33 o 
  -2   1   9      633.99      668.77      9.08 o 
  -1   1   9       46.04       40.31      2.98 o 
   0   1   9       38.96       46.23      2.90 o 
   1   1   9      577.15      563.12      8.44 o 
   2   1   9       84.35       90.61      3.97 o 
   3   1   9      108.38      112.55      4.40 o 
   4   1   9      136.48      139.15      5.82 o 
   5   1   9       15.74       12.77      3.88 o 
   6   1   9       63.37       62.29      5.26 o 
   7   1   9       72.50       72.46      5.71 o 
   8   1   9       72.36       79.18      6.01 o 
   9   1   9       86.18       87.94      6.35 o 
  10   1   9       44.03       32.52      5.49 o 
  11   1   9       36.11       32.17      6.65 o 
 -14   2   9       28.92       31.67      6.85 o 
 -13   2   9       85.90       91.04      7.86 o 
 -12   2   9      102.54      102.99      7.57 o 
 -11   2   9       11.16        6.66      5.31 o 
 -10   2   9      124.82      125.92      7.58 o 
  -9   2   9      430.35      401.23     10.96 o 
  -8   2   9        3.94        3.84      4.00 o 
  -7   2   9        0.40        1.93      3.41 o 
  -6   2   9       15.08       15.88      3.04 o 
  -5   2   9        7.41       12.96      2.89 o 
  -4   2   9       51.76       54.12      3.17 o 
  -3   2   9       23.09       23.41      2.52 o 
  -2   2   9       49.65       56.51      3.08 o 
  -1   2   9      135.81      148.15      4.09 o 
   0   2   9      256.92      277.58      5.46 o 
   1   2   9        0.05        1.03      2.48 o 
   2   2   9      433.14      459.99     11.74 o 
   3   2   9       90.03       90.14      4.54 o 
   4   2   9      131.63      145.03      6.35 o 
   5   2   9       21.49       14.65      4.36 o 
   6   2   9       35.22       37.78      5.15 o 
   7   2   9        7.70        6.02      4.59 o 
   8   2   9        0.13        2.59      5.13 o 
   9   2   9       83.86       83.96      8.00 o 
  10   2   9      265.34      286.15     12.49 o 
  11   2   9        0.04        0.78      6.22 o 
 -14   3   9       12.23        5.84      6.20 o 
 -13   3   9        2.73        0.16      5.82 o 
 -12   3   9       58.75       54.56      6.90 o 
 -11   3   9        6.76        9.31      5.64 o 
 -10   3   9       22.92       22.12      5.51 o 
  -9   3   9        0.74        0.00      4.81 o 
  -8   3   9        1.08        3.32      4.41 o 
  -7   3   9        0.62        0.00      3.67 o 
  -6   3   9        8.76        8.30      3.72 o 
  -5   3   9       15.23       16.05      3.42 o 
  -4   3   9      502.49      536.67      8.26 o 
  -3   3   9        0.35        0.00      2.36 o 
  -2   3   9      468.25      467.68      6.44 o 
  -1   3   9        5.01        2.79      2.69 o 
   0   3   9        6.29        6.71      2.81 o 
   1   3   9        6.80        9.23      2.82 o 
   2   3   9      116.32      128.27      5.25 o 
   3   3   9        3.58        0.38      3.56 o 
   4   3   9       23.56       23.35      4.23 o 
   5   3   9        1.89        0.84      3.81 o 
   6   3   9       19.60       15.60      5.14 o 
   7   3   9       38.27       37.13      6.19 o 
   8   3   9       13.53       11.51      5.65 o 
   9   3   9       16.21       10.92      5.73 o 
  10   3   9       63.15       78.86      8.23 o 
  11   3   9       47.19       51.44      8.08 o 
 -13   4   9        0.02        0.95      5.70 o 
 -12   4   9       26.27       15.59      5.74 o 
 -11   4   9       68.96       82.09      7.23 o 
 -10   4   9       10.89        8.68      5.01 o 
  -9   4   9       86.21       86.33      5.96 o 
  -8   4   9      409.06      442.51     10.44 o 
  -7   4   9      235.90      246.19      8.22 o 
  -6   4   9      277.05      273.75      8.82 o 
  -5   4   9        3.29        3.03      3.67 o 
  -4   4   9       54.19       55.81      4.84 o 
  -3   4   9      394.33      416.08      8.98 o 
  -2   4   9      111.47      107.54      5.44 o 
  -1   4   9        9.10        7.12      3.10 o 
   0   4   9      135.04      129.56      4.86 o 
   1   4   9       82.99       74.18      4.77 o 
   2   4   9       63.01       65.76      4.74 o 
   3   4   9       26.70       29.95      4.12 o 
   4   4   9        1.34        0.66      3.46 o 
   5   4   9       52.34       55.10      4.80 o 
   6   4   9        0.32        3.04      4.17 o 
   7   4   9        1.35        0.00      4.27 o 
   8   4   9        0.31        0.67      5.01 o 
   9   4   9        8.40        6.21      5.23 o 
  10   4   9       18.44       18.12      6.88 o 
 -13   5   9        0.72        3.14      6.19 o 
 -12   5   9       10.40       11.20      5.83 o 
 -11   5   9       44.68       45.76      6.51 o 
 -10   5   9       50.76       48.08      7.44 o 
  -9   5   9        0.18        0.00      4.73 o 
  -8   5   9       83.04       89.73      6.83 o 
  -7   5   9      109.97      106.73      7.40 o 
  -6   5   9      325.49      362.01     15.13 o 
  -5   5   9      548.27      538.21     10.88 o 
  -4   5   9       61.66       61.49      5.42 o 
  -3   5   9      115.85      103.36      5.91 o 
  -2   5   9      204.13      199.28      7.17 o 
  -1   5   9      252.81      234.32      7.60 o 
   0   5   9       25.06       18.84      4.27 o 
   1   5   9      443.41      438.13     10.68 o 
   2   5   9        0.06        0.00      3.67 o 
   3   5   9      133.35      145.86      6.36 o 
   4   5   9        5.90        5.64      3.90 o 
   5   5   9       32.69       35.78      4.73 o 
   6   5   9       28.27       23.19      4.73 o 
   7   5   9        2.40        3.71      5.02 o 
   8   5   9       73.86       73.28      6.97 o 
   9   5   9       92.51       93.24      8.90 o 
  10   5   9       23.98       25.54      7.44 o 
 -12   6   9        5.36        8.31      7.36 o 
 -11   6   9       20.06       18.55      7.08 o 
 -10   6   9       48.82       46.26      6.83 o 
  -9   6   9        0.03        0.00      5.11 o 
  -8   6   9        2.68        0.00      4.89 o 
  -7   6   9       17.74       19.57      5.65 o 
  -6   6   9       17.67       11.62      5.17 o 
  -5   6   9       12.46       13.54      5.27 o 
  -4   6   9      224.86      229.18      8.31 o 
  -3   6   9      128.32      124.59      6.76 o 
  -2   6   9      413.77      420.24     13.92 o 
  -1   6   9       17.00       18.43      4.98 o 
   0   6   9      140.78      143.35      7.66 o 
   1   6   9       25.27       18.94      5.21 o 
   2   6   9        4.67        3.66      4.68 o 
   3   6   9      115.84      114.53      7.15 o 
   4   6   9        1.89        5.09      4.17 o 
   5   6   9       29.33       16.55      4.65 o 
   6   6   9       45.58       33.67      5.21 o 
   7   6   9       10.75       12.29      5.57 o 
   8   6   9       30.67       42.76      6.62 o 
   9   6   9       21.83       21.62      7.63 o 
 -11   7   9        0.01        1.05      7.52 o 
 -10   7   9        0.14        0.00      5.89 o 
  -9   7   9        2.69        1.78      5.79 o 
  -8   7   9        1.24        8.54      5.64 o 
  -7   7   9        1.04        1.21      5.53 o 
  -6   7   9        6.27        7.00      5.45 o 
  -5   7   9      143.14      147.73      8.52 o 
  -4   7   9       17.27       19.04      5.25 o 
  -3   7   9        0.23        1.66      4.62 o 
  -2   7   9       72.66       70.00      6.00 o 
  -1   7   9      231.17      244.14      8.82 o 
   0   7   9        0.30        4.06      4.99 o 
   1   7   9      322.26      304.94     10.76 o 
   2   7   9       47.07       49.35      6.31 o 
   3   7   9       19.85       22.58      5.50 o 
   4   7   9       64.74       69.79      6.82 o 
   5   7   9        2.26        1.63      5.24 o 
   6   7   9        1.57        4.10      5.57 o 
   7   7   9        8.38       21.25      7.22 o 
   8   7   9        2.70       13.08      9.26 o 
  -9   8   9        3.52        6.04      6.49 o 
  -8   8   9        0.81        2.78      5.75 o 
  -7   8   9       14.22       24.53      7.22 o 
  -6   8   9        3.99        3.02      5.77 o 
  -5   8   9       54.57       69.49      7.15 o 
  -4   8   9        0.46        0.00      5.30 o 
  -3   8   9       92.95      107.29      7.33 o 
  -2   8   9       21.50       22.75      5.44 o 
  -1   8   9       33.67       24.86      5.79 o 
   0   8   9        0.66        0.10      5.20 o 
   1   8   9       18.69       26.45      5.92 o 
   2   8   9        0.77        0.00      5.45 o 
   3   8   9        8.31        5.62      5.48 o 
   4   8   9       28.71       25.67      6.13 o 
   5   8   9        1.00        2.41      5.92 o 
   6   8   9        4.44        0.00      6.89 o 
  -7   9   9        0.01        0.00      6.36 o 
  -6   9   9        0.20        0.00      5.89 o 
  -5   9   9        2.88        3.94      6.28 o 
  -4   9   9        5.90        6.87      5.93 o 
  -3   9   9        1.54        0.00      5.61 o 
  -2   9   9        5.80        0.34      5.59 o 
  -1   9   9       10.42       15.89      6.19 o 
   0   9   9       20.86       21.13      6.25 o 
   1   9   9        0.01        0.00      5.74 o 
   2   9   9       21.68       19.77      6.53 o 
   3   9   9        4.67        0.00      6.05 o 
 -14   0  10       11.87       19.77      9.72 o 
 -13   0  10        0.13        1.34      8.51 o 
 -12   0  10       56.74       51.56      8.33 o 
 -11   0  10        5.76        0.00      6.31 o 
 -10   0  10       94.59       97.29      9.00 o 
  -9   0  10      870.79      807.94     56.86 o 
  -8   0  10      972.16      982.84     38.01 o 
  -7   0  10      359.08      364.36     11.25 o 
  -6   0  10      163.25      182.63      7.01 o 
  -5   0  10      143.45      155.84      7.76 o 
  -4   0  10      505.55      530.56     12.96 o 
  -3   0  10        4.66        3.74      4.32 o 
  -2   0  10      356.81      346.34      9.15 o 
  -1   0  10       16.67       19.09      3.94 o 
   0   0  10      344.41      328.99     12.49 o 
   1   0  10      217.54      241.92      6.78 o 
   2   0  10      221.22      229.84      9.41 o 
   3   0  10       13.90       16.09      5.12 o 
   4   0  10       68.44       51.14      6.78 o 
   5   0  10       43.75       52.03      7.12 o 
   6   0  10      705.41      694.31     18.71 o 
   7   0  10       99.69       97.98      8.84 o 
   8   0  10       78.44       74.22      8.60 o 
   9   0  10      228.01      223.38     16.20 o 
  10   0  10       49.95       38.04      8.11 o 
  11   0  10        5.20        1.59      9.34 o 
 -14   1  10        0.21        0.00      5.84 o 
 -13   1  10       10.97       11.99      5.68 o 
 -12   1  10        0.07        0.00      5.21 o 
 -11   1  10       10.09       10.92      5.27 o 
 -10   1  10      109.09      101.23      6.99 o 
  -9   1  10        1.82        2.79      4.42 o 
  -8   1  10        1.49        1.72      3.92 o 
  -7   1  10       31.47       32.49      3.87 o 
  -6   1  10        6.10        6.38      3.10 o 
  -5   1  10        0.06        2.30      2.91 o 
  -4   1  10      246.92      259.90      5.61 o 
  -3   1  10        1.04        0.86      3.11 o 
  -2   1  10       13.55       19.36      2.84 o 
  -1   1  10      336.38      332.37      6.43 o 
   0   1  10       33.30       31.81      2.91 o 
   1   1  10        4.60        6.52      2.28 o 
   2   1  10      252.61      240.24      5.88 o 
   3   1  10       42.68       39.91      4.27 o 
   4   1  10        1.12        1.49      3.68 o 
   5   1  10       63.48       61.23      5.20 o 
   6   1  10        7.63       11.06      4.31 o 
   7   1  10      253.08      265.15     10.74 o 
   8   1  10        0.99        0.00      4.25 o 
   9   1  10       32.60       34.41      5.44 o 
  10   1  10       27.63       31.27      6.00 o 
  11   1  10        2.64        4.64      6.82 o 
 -14   2  10        3.98        3.44      6.18 o 
 -13   2  10        2.97        0.35      5.47 o 
 -12   2  10        6.79        4.96      5.42 o 
 -11   2  10       24.14       21.46      5.48 o 
 -10   2  10       11.24        6.54      5.08 o 
  -9   2  10        0.02        0.00      4.92 o 
  -8   2  10       14.40       16.73      4.28 o 
  -7   2  10       13.52       14.22      4.02 o 
  -6   2  10        6.39        4.93      3.01 o 
  -5   2  10        2.96        0.95      2.89 o 
  -4   2  10       26.35       29.48      3.04 o 
  -3   2  10        0.01        0.66      2.26 o 
  -2   2  10        2.89        1.17      2.42 o 
  -1   2  10       21.60       17.55      2.95 o 
   0   2  10      142.82      138.10      4.44 o 
   1   2  10       37.06       33.66      3.54 o 
   2   2  10        1.80        0.00      2.88 o 
   3   2  10       33.89       34.91      3.93 o 
   4   2  10       51.63       56.94      5.14 o 
   5   2  10       11.10       10.44      4.33 o 
   6   2  10        5.73        9.85      5.11 o 
   7   2  10        6.44        0.90      5.05 o 
   8   2  10       33.80       34.09      6.46 o 
   9   2  10       15.69        3.64      5.99 o 
  10   2  10        5.56        7.49      6.31 o 
  11   2  10        1.36        2.68      6.65 o 
 -14   3  10        8.52       10.17      6.56 o 
 -13   3  10       16.17       12.28      6.26 o 
 -12   3  10        1.29        0.00      5.35 o 
 -11   3  10      207.72      213.11      9.90 o 
 -10   3  10        4.81        6.69      5.26 o 
  -9   3  10       32.71       34.61      5.92 o 
  -8   3  10       31.13       35.43      4.50 o 
  -7   3  10       55.12       56.12      4.81 o 
  -6   3  10       10.18       15.64      3.93 o 
  -5   3  10       96.52      102.18      4.85 o 
  -4   3  10      247.73      243.90      6.13 o 
  -3   3  10       85.47       86.97      3.69 o 
  -2   3  10       15.97       12.39      2.97 o 
  -1   3  10        8.17        8.35      2.99 o 
   0   3  10      100.59       99.82      4.41 o 
   1   3  10      219.47      216.61      7.15 o 
   2   3  10      125.39      123.55      5.90 o 
   3   3  10        7.20        9.72      3.82 o 
   4   3  10        5.89        8.50      3.95 o 
   5   3  10       85.41       89.81      6.92 o 
   6   3  10       11.60        8.18      5.13 o 
   7   3  10      194.03      206.97     10.28 o 
   8   3  10        3.25        6.65      5.57 o 
   9   3  10        8.11        7.03      6.02 o 
  10   3  10        0.17        3.44      6.21 o 
 -13   4  10        0.00        0.32      5.99 o 
 -12   4  10        7.65        2.14      5.56 o 
 -11   4  10       73.41       73.45      7.11 o 
 -10   4  10       21.48       16.53      5.29 o 
  -9   4  10       17.38       19.95      4.76 o 
  -8   4  10       38.85       34.94      4.99 o 
  -7   4  10       42.05       38.87      5.18 o 
  -6   4  10       49.75       37.28      5.64 o 
  -5   4  10        6.96        4.89      4.11 o 
  -4   4  10        0.02        0.43      3.92 o 
  -3   4  10       52.75       44.46      4.63 o 
  -2   4  10       13.25       14.19      3.98 o 
  -1   4  10        9.81        6.27      3.81 o 
   0   4  10      401.38      388.44      8.53 o 
   1   4  10      175.58      179.39      6.64 o 
   2   4  10       17.91       18.05      3.95 o 
   3   4  10       59.29       61.39      4.89 o 
   4   4  10       18.54       12.04      3.94 o 
   5   4  10       91.53       85.74      7.15 o 
   6   4  10      463.05      435.97     13.49 o 
   7   4  10       21.22       16.91      4.97 o 
   8   4  10       38.59       26.85      6.48 o 
   9   4  10        0.34        0.31      5.24 o 
  10   4  10       11.80       14.86      7.06 o 
 -12   5  10       23.91       29.03      7.78 o 
 -11   5  10        0.50        2.25      6.21 o 
 -10   5  10       80.41       92.97      8.50 o 
  -9   5  10        3.16        0.52      4.98 o 
  -8   5  10       98.11       92.87      7.04 o 
  -7   5  10      275.83      263.41     10.16 o 
  -6   5  10      260.04      281.18     10.26 o 
  -5   5  10      643.84      625.50     15.61 o 
  -4   5  10       20.72       18.18      4.83 o 
  -3   5  10        4.38        3.74      4.29 o 
  -2   5  10       57.17       56.07      5.31 o 
  -1   5  10        7.55        7.83      4.36 o 
   0   5  10      471.22      477.06     11.67 o 
   1   5  10       49.49       42.50      5.54 o 
   2   5  10        0.01        0.00      3.79 o 
   3   5  10        5.96        6.15      3.93 o 
   4   5  10       13.30       10.19      4.09 o 
   5   5  10      104.21      103.54      6.38 o 
   6   5  10       30.91       30.35      5.46 o 
   7   5  10       18.65       15.83      5.41 o 
   8   5  10        1.26        1.40      5.41 o 
   9   5  10       27.23       27.16      7.52 o 
 -12   6  10        6.98       15.47     11.35 o 
 -11   6  10       20.06       17.84      7.24 o 
 -10   6  10       11.39       12.79      6.92 o 
  -9   6  10       72.27       75.91      7.15 o 
  -8   6  10       20.25       14.46      5.56 o 
  -7   6  10        7.66        8.75      5.58 o 
  -6   6  10       32.44       30.94      6.01 o 
  -5   6  10      271.68      276.09     10.27 o 
  -4   6  10       83.01       73.84      6.04 o 
  -3   6  10       86.82       81.90      5.98 o 
  -2   6  10        6.41        4.13      4.49 o 
  -1   6  10      448.66      464.73     12.19 o 
   0   6  10       58.05       60.81      6.21 o 
   1   6  10       52.68       54.28      6.03 o 
   2   6  10        3.81        3.34      4.51 o 
   3   6  10       10.75        7.53      4.80 o 
   4   6  10       25.88       24.42      5.32 o 
   5   6  10        1.29        1.50      4.62 o 
   6   6  10        8.55        5.17      5.41 o 
   7   6  10        0.68        0.00      5.20 o 
   8   6  10       26.59       32.43      6.71 o 
 -10   7  10        2.75        0.00      6.13 o 
  -9   7  10       12.77        9.91      6.04 o 
  -8   7  10       15.53       18.10      5.83 o 
  -7   7  10        3.60        0.00      5.41 o 
  -6   7  10       10.18       13.57      5.92 o 
  -5   7  10        8.06        5.80      5.56 o 
  -4   7  10        7.76        3.98      5.15 o 
  -3   7  10       15.70       14.81      4.87 o 
  -2   7  10        7.77        5.92      4.73 o 
  -1   7  10       62.75       55.99      6.40 o 
   0   7  10        5.03        9.13      5.47 o 
   1   7  10        4.37        0.00      5.02 o 
   2   7  10      127.16      127.30      7.94 o 
   3   7  10       13.20       15.58      5.41 o 
   4   7  10        9.09        6.97      5.43 o 
   5   7  10        1.00        2.91      5.51 o 
   6   7  10        0.96        0.72      5.76 o 
   7   7  10       17.60       25.95      7.67 o 
  -8   8  10        0.04        8.61      7.13 o 
  -7   8  10       14.76       14.32      6.29 o 
  -6   8  10        0.31        0.00      5.85 o 
  -5   8  10        9.26        7.65      5.82 o 
  -4   8  10        1.51        1.36      5.55 o 
  -3   8  10        1.14        0.00      4.95 o 
  -2   8  10        2.31        1.60      5.29 o 
  -1   8  10       16.52       14.75      5.66 o 
   0   8  10        3.12        5.45      5.54 o 
   1   8  10        2.07        2.81      5.55 o 
   2   8  10        0.01        1.92      5.25 o 
   3   8  10       21.00       21.17      5.97 o 
   4   8  10        9.26        6.47      5.98 o 
   5   8  10       31.28       31.49      6.94 o 
  -6   9  10       28.09       27.95      7.20 o 
  -5   9  10        8.57        9.80      6.56 o 
  -4   9  10        0.03        0.00      6.02 o 
  -3   9  10        3.24        0.00      6.49 o 
  -2   9  10        5.33        2.67      5.94 o 
  -1   9  10        0.01        0.00      5.81 o 
   0   9  10        7.59       11.46      6.10 o 
   1   9  10        3.10        2.71      6.28 o 
   2   9  10        9.92       12.50      6.26 o 
 -14   1  11       14.58        9.37      6.52 o 
 -13   1  11        0.45        0.00      5.63 o 
 -12   1  11        2.71        3.23      5.40 o 
 -11   1  11        1.96        6.12      5.22 o 
 -10   1  11      421.76      414.36     16.80 o 
  -9   1  11       42.70       39.11      5.49 o 
  -8   1  11       26.99       29.29      4.68 o 
  -7   1  11        0.59        3.42      3.47 o 
  -6   1  11      435.77      464.24      9.61 o 
  -5   1  11        2.91        4.93      3.13 o 
  -4   1  11        9.08        7.15      2.89 o 
  -3   1  11       14.97       12.31      3.41 o 
  -2   1  11      223.78      202.50      5.35 o 
  -1   1  11       90.42       77.28      3.92 o 
   0   1  11      390.23      359.49      7.56 o 
   1   1  11      112.62      117.94      4.78 o 
   2   1  11       60.12       65.07      4.72 o 
   3   1  11      227.68      219.17      7.13 o 
   4   1  11      477.48      500.22     10.50 o 
   5   1  11       53.80       59.23      5.35 o 
   6   1  11      242.18      249.91      8.40 o 
   7   1  11       11.99       13.40      4.67 o 
   8   1  11        2.75        0.00      4.47 o 
   9   1  11        8.22        6.13      5.37 o 
  10   1  11       80.97       94.75      8.92 o 
 -14   2  11        7.74        0.00      6.33 o 
 -13   2  11        2.95        1.15      5.82 o 
 -12   2  11        1.59        0.00      5.36 o 
 -11   2  11       96.11       91.65      7.43 o 
 -10   2  11       13.91       10.62      5.20 o 
  -9   2  11      468.47      463.13     12.07 o 
  -8   2  11      351.07      364.87     20.35 o 
  -7   2  11       58.73       51.97      4.82 o 
  -6   2  11       23.78       27.16      4.26 o 
  -5   2  11      106.38      110.39      4.49 o 
  -4   2  11      458.27      460.85      8.06 o 
  -3   2  11      168.97      179.64      4.81 o 
  -2   2  11       44.72       35.35      3.15 o 
  -1   2  11       72.07       70.29      3.96 o 
   0   2  11      116.89      109.57      4.39 o 
   1   2  11        0.25        1.53      3.01 o 
   2   2  11        2.59        3.22      3.16 o 
   3   2  11       28.81       31.04      5.20 o 
   4   2  11       63.92       57.47      6.05 o 
   5   2  11        1.93        0.87      4.38 o 
   6   2  11       37.70       31.91      6.21 o 
   7   2  11      245.83      289.11     11.65 o 
   8   2  11        0.58        0.56      5.80 o 
   9   2  11       26.53       25.40      7.04 o 
  10   2  11       27.95       20.26      7.03 o 
 -13   3  11        0.76        0.00      6.07 o 
 -12   3  11       17.75       12.99      6.16 o 
 -11   3  11        5.95        5.75      5.75 o 
 -10   3  11       90.67       89.83      7.18 o 
  -9   3  11       47.71       52.67      6.09 o 
  -8   3  11      143.46      146.83      6.78 o 
  -7   3  11        0.39        2.36      3.95 o 
  -6   3  11        7.20        7.91      3.85 o 
  -5   3  11      149.32      142.27      5.53 o 
  -4   3  11       42.33       38.40      3.86 o 
  -3   3  11      279.11      274.78      7.64 o 
  -2   3  11        0.04        1.57      2.97 o 
  -1   3  11      132.61      130.64      5.09 o 
   0   3  11        3.71        7.26      3.44 o 
   1   3  11       56.79       60.07      4.48 o 
   2   3  11        1.33        0.22      3.27 o 
   3   3  11       58.84       54.69      5.09 o 
   4   3  11       12.83        9.96      5.04 o 
   5   3  11        0.86        2.70      4.70 o 
   6   3  11       10.44        5.36      5.33 o 
   7   3  11        0.51        0.00      5.39 o 
   8   3  11       33.41       40.05      6.95 o 
   9   3  11        5.15       11.44      6.25 o 
  10   3  11       23.81       27.95      7.43 o 
 -13   4  11        0.51        1.14      6.26 o 
 -12   4  11        5.47        9.32      6.01 o 
 -11   4  11        0.24        0.00      5.43 o 
 -10   4  11       53.38       58.14      6.55 o 
  -9   4  11       16.59       17.57      5.98 o 
  -8   4  11      263.82      305.76     10.35 o 
  -7   4  11       14.69       16.68      5.19 o 
  -6   4  11      119.77      119.01      7.13 o 
  -5   4  11       13.49        9.35      4.23 o 
  -4   4  11       15.00       14.20      4.27 o 
  -3   4  11       45.98       60.76      5.14 o 
  -2   4  11       40.31       35.39      4.67 o 
  -1   4  11      203.06      186.01      6.85 o 
   0   4  11        1.54        0.00      3.64 o 
   1   4  11       81.91       84.22      5.36 o 
   2   4  11        2.37        0.00      3.64 o 
   3   4  11       42.94       40.19      4.68 o 
   4   4  11        3.13        5.53      4.42 o 
   5   4  11        0.78        2.69      4.52 o 
   6   4  11       48.62       52.75      5.96 o 
   7   4  11       20.18       25.26      5.44 o 
   8   4  11        0.00        4.19      5.28 o 
   9   4  11       54.72       63.42      7.12 o 
 -12   5  11        0.02        0.00      6.69 o 
 -11   5  11       54.31       65.71      8.43 o 
 -10   5  11        2.67        2.22      6.11 o 
  -9   5  11        1.66        1.33      5.06 o 
  -8   5  11        6.02        4.86      5.04 o 
  -7   5  11        4.84        3.03      5.02 o 
  -6   5  11        8.82        8.05      4.92 o 
  -5   5  11        3.71        5.24      4.87 o 
  -4   5  11        0.07        1.66      4.31 o 
  -3   5  11       95.43       91.91      6.12 o 
  -2   5  11       14.51        7.54      4.31 o 
  -1   5  11       16.85       19.91      5.16 o 
   0   5  11      239.14      245.45     10.55 o 
   1   5  11      140.72      132.98      7.66 o 
   2   5  11        0.00        0.00      4.28 o 
   3   5  11        0.00        0.00      3.74 o 
   4   5  11       27.57       27.39      4.80 o 
   5   5  11       78.72       79.36      6.70 o 
   6   5  11        1.57        3.05      4.88 o 
   7   5  11        7.80        5.60      5.42 o 
   8   5  11       20.56       18.11      6.50 o 
 -11   6  11        0.31        2.66      6.95 o 
 -10   6  11       18.10       24.52      7.18 o 
  -9   6  11        3.51        0.35      5.63 o 
  -8   6  11       63.11       70.49      6.62 o 
  -7   6  11        9.53        0.00      5.52 o 
  -6   6  11        0.51        0.00      4.94 o 
  -5   6  11        1.80        0.00      5.26 o 
  -4   6  11        2.50        0.00      4.67 o 
  -3   6  11        0.94        3.29      4.52 o 
  -2   6  11       16.41       11.51      4.60 o 
  -1   6  11      268.61      259.59      9.87 o 
   0   6  11       22.70       19.76      5.33 o 
   1   6  11        1.02        4.94      5.02 o 
   2   6  11        0.14        0.38      4.60 o 
   3   6  11       41.05       36.46      5.76 o 
   4   6  11       17.46       16.84      5.48 o 
   5   6  11        7.80       13.66      6.24 o 
   6   6  11        4.66        2.18      5.65 o 
   7   6  11        0.48        0.29      5.84 o 
 -10   7  11        0.79        0.00      7.18 o 
  -9   7  11        0.03        0.00      5.73 o 
  -8   7  11        0.03        0.00      5.94 o 
  -7   7  11        9.74        3.55      5.99 o 
  -6   7  11        0.92        0.00      5.59 o 
  -5   7  11        0.21        0.00      5.40 o 
  -4   7  11       25.25       22.62      5.98 o 
  -3   7  11       83.05       78.95      6.65 o 
  -2   7  11        1.12        0.00      5.07 o 
  -1   7  11        8.29       11.15      5.35 o 
   0   7  11        5.96        1.53      5.50 o 
   1   7  11       43.23       47.47      6.50 o 
   2   7  11        6.78       11.02      5.43 o 
   3   7  11        1.32        0.71      5.27 o 
   4   7  11        2.75        7.86      5.67 o 
   5   7  11        0.91        2.88      5.90 o 
   6   7  11        5.58       12.03      7.03 o 
  -8   8  11        0.52        0.00      6.42 o 
  -7   8  11        4.85        7.32      6.38 o 
  -6   8  11        1.03        4.18      6.35 o 
  -5   8  11       15.98       17.46      6.19 o 
  -4   8  11        0.27        0.00      5.52 o 
  -3   8  11       15.61       15.01      5.90 o 
  -2   8  11        0.01        0.00      5.36 o 
  -1   8  11       22.04       29.77      6.42 o 
   0   8  11        2.76        1.72      5.49 o 
   1   8  11        0.62        0.24      5.76 o 
   2   8  11      129.78      149.18      9.19 o 
   3   8  11        4.87        8.38      6.18 o 
   4   8  11       52.70       74.78      7.94 o 
  -4   9  11        0.96        0.00      6.63 o 
  -3   9  11        9.99        9.37      7.13 o 
  -2   9  11        1.48        0.00      6.19 o 
  -1   9  11        0.94        2.19      5.96 o 
   0   9  11        4.19        7.36      6.38 o 
 -14   0  12        0.61        0.00      9.26 o 
 -13   0  12      113.64      112.42     13.32 o 
 -12   0  12      185.64      209.71     15.25 o 
 -11   0  12        0.26        0.00      7.95 o 
 -10   0  12       17.71       19.94      6.64 o 
  -9   0  12       42.09       42.05      9.10 o 
  -8   0  12      131.35      127.76      9.04 o 
  -7   0  12       10.18       10.23      5.83 o 
  -6   0  12        4.36        2.59      4.00 o 
  -5   0  12      104.36       96.78     13.34 o 
  -4   0  12       46.02       31.25      5.66 o 
  -3   0  12      163.81      156.78      8.15 o 
  -2   0  12      717.53      688.84     18.20 o 
  -1   0  12      971.59      984.49     15.57 o 
   0   0  12       45.38       39.20      4.61 o 
   1   0  12     1623.30     1663.30     24.27 o 
   2   0  12       93.06       86.56      7.57 o 
   3   0  12      489.92      473.92     14.24 o 
   4   0  12       11.44        7.15      6.13 o 
   5   0  12      190.51      153.13      9.80 o 
   6   0  12       19.71       24.84      9.14 o 
   7   0  12       31.73       28.23      7.20 o 
   8   0  12        0.00        0.00      6.51 o 
   9   0  12       32.99       28.83      7.88 o 
  10   0  12        9.98        6.38      7.96 o 
 -14   1  12       71.85       65.89      8.54 o 
 -13   1  12       10.17        5.34      6.15 o 
 -12   1  12       45.40       51.42      6.79 o 
 -11   1  12        0.69        0.00      5.06 o 
 -10   1  12       31.70       38.29      5.99 o 
  -9   1  12      141.83      131.07      8.72 o 
  -8   1  12       41.45       33.76      5.33 o 
  -7   1  12      199.68      202.03      6.41 o 
  -6   1  12        2.79        1.36      3.30 o 
  -5   1  12       30.96       28.88      3.70 o 
  -4   1  12      112.39      105.38      4.64 o 
  -3   1  12        3.95        1.41      2.85 o 
  -2   1  12      385.62      365.67      9.10 o 
  -1   1  12      305.77      306.78      7.12 o 
   0   1  12      376.11      351.44      7.64 o 
   1   1  12        8.40        5.53      3.96 o 
   2   1  12      326.28      325.91      8.99 o 
   3   1  12       44.96       37.26      4.70 o 
   4   1  12      237.31      257.18      8.28 o 
   5   1  12      110.54      106.60      6.32 o 
   6   1  12      166.86      170.88      8.42 o 
   7   1  12       17.40        6.40      4.93 o 
   8   1  12       22.14       19.05      5.60 o 
   9   1  12        8.16        6.44      5.87 o 
  10   1  12        4.77        2.35      6.40 o 
 -14   2  12       11.75       12.37      6.65 o 
 -13   2  12        0.44        1.54      6.10 o 
 -12   2  12        6.72        8.41      5.72 o 
 -11   2  12       30.87       37.88      6.43 o 
 -10   2  12        1.81        2.42      5.02 o 
  -9   2  12       19.44       16.10      5.17 o 
  -8   2  12      333.77      354.76     13.90 o 
  -7   2  12        1.26        0.04      3.83 o 
  -6   2  12      101.58      103.65      5.88 o 
  -5   2  12      329.86      345.04      8.25 o 
  -4   2  12        5.05        4.61      2.75 o 
  -3   2  12      193.02      191.84      5.25 o 
  -2   2  12        7.49        5.57      2.91 o 
  -1   2  12       25.51       26.17      3.52 o 
   0   2  12      197.57      223.66      9.04 o 
   1   2  12       14.09       11.99      3.90 o 
   2   2  12        3.38        0.74      4.29 o 
   3   2  12       39.40       28.59      5.27 o 
   4   2  12        0.47        0.23      4.71 o 
   5   2  12       63.54       83.24      7.15 o 
   6   2  12       94.51       95.57      7.94 o 
   7   2  12        3.46        0.53      5.48 o 
   8   2  12       40.38       40.50      6.73 o 
   9   2  12       35.88       37.01      7.36 o 
 -13   3  12       40.03       42.51      7.38 o 
 -12   3  12        8.17       11.33      6.58 o 
 -11   3  12      122.08      120.80      8.32 o 
 -10   3  12        9.30        9.61      5.49 o 
  -9   3  12       28.13       30.55      5.50 o 
  -8   3  12      192.52      210.68      8.34 o 
  -7   3  12       20.31       23.30      4.63 o 
  -6   3  12       23.21       25.16      5.01 o 
  -5   3  12       19.32       20.99      4.38 o 
  -4   3  12        2.49        2.90      3.74 o 
  -3   3  12        2.31        3.49      3.79 o 
  -2   3  12      226.34      234.29      7.29 o 
  -1   3  12        3.93        5.25      3.63 o 
   0   3  12      108.89      104.99      5.53 o 
   1   3  12      335.20      331.72      8.53 o 
   2   3  12        7.47        0.90      3.49 o 
   3   3  12       91.57       88.75      6.91 o 
   4   3  12      112.36      110.78      7.52 o 
   5   3  12       84.49       85.87      7.38 o 
   6   3  12      123.53       99.40      7.99 o 
   7   3  12        4.49        3.74      5.60 o 
   8   3  12        1.42        2.22      6.16 o 
   9   3  12       28.70       23.62      6.99 o 
 -13   4  12       30.34       25.41      7.83 o 
 -12   4  12        1.07        0.00      6.46 o 
 -11   4  12       46.52       47.77      7.47 o 
 -10   4  12        0.07        1.23      5.79 o 
  -9   4  12       54.96       68.27      7.77 o 
  -8   4  12       22.79       20.46      5.49 o 
  -7   4  12       41.19       49.31      6.15 o 
  -6   4  12        1.87        0.00      4.54 o 
  -5   4  12       52.16       51.08      5.75 o 
  -4   4  12       17.04       15.97      4.47 o 
  -3   4  12       20.46       22.25      4.58 o 
  -2   4  12       23.46       25.27      4.50 o 
  -1   4  12      149.52      138.70      7.45 o 
   0   4  12      390.77      389.69     11.96 o 
   1   4  12      145.66      152.07      6.67 o 
   2   4  12        4.38        6.68      3.90 o 
   3   4  12      109.95       96.04      7.48 o 
   4   4  12       11.71       12.98      4.66 o 
   5   4  12      225.70      200.32     10.12 o 
   6   4  12       23.49       23.19      5.48 o 
   7   4  12        1.44        7.01      5.17 o 
   8   4  12        0.16        0.86      5.37 o 
 -12   5  12       11.32       11.52      7.19 o 
 -11   5  12      155.15      195.24     11.88 o 
 -10   5  12        4.74        7.45      6.49 o 
  -9   5  12       92.61      106.94      9.13 o 
  -8   5  12        2.08        1.13      5.29 o 
  -7   5  12      147.92      157.10      8.70 o 
  -6   5  12        2.06        0.00      4.79 o 
  -5   5  12        6.30        6.74      4.83 o 
  -4   5  12       33.21       28.20      4.95 o 
  -3   5  12        1.82        0.00      4.28 o 
  -2   5  12      357.76      369.83     11.07 o 
  -1   5  12      127.85      118.22      7.30 o 
   0   5  12      163.25      141.87      8.95 o 
   1   5  12        0.48        1.87      4.06 o 
   2   5  12       18.44       20.87      5.12 o 
   3   5  12        2.74        1.32      4.56 o 
   4   5  12        1.61        0.00      4.62 o 
   5   5  12       16.69       10.75      5.13 o 
   6   5  12        8.38        6.78      5.30 o 
   7   5  12        1.88        5.25      5.74 o 
   8   5  12        1.84        2.12      5.77 o 
 -11   6  12        0.92        1.67      7.26 o 
 -10   6  12       42.49       56.03      8.51 o 
  -9   6  12        0.00        0.00      5.54 o 
  -8   6  12       92.40       84.70      8.05 o 
  -7   6  12        1.25        0.00      5.60 o 
  -6   6  12      128.98      132.46      8.58 o 
  -5   6  12      206.09      232.27      9.97 o 
  -4   6  12        2.11        1.67      5.02 o 
  -3   6  12       85.38      102.42      6.82 o 
  -2   6  12        0.13        0.00      4.74 o 
  -1   6  12       40.23       46.76      6.09 o 
   0   6  12       21.67       17.24      5.26 o 
   1   6  12        1.46        6.62      5.26 o 
   2   6  12       13.66        6.01      5.11 o 
   3   6  12       41.03       42.00      6.18 o 
   4   6  12       22.96       26.83      7.16 o 
   5   6  12        2.26        2.80      6.38 o 
   6   6  12        3.85        8.78      6.69 o 
  -9   7  12       23.49       19.33      6.61 o 
  -8   7  12        0.04        0.00      5.97 o 
  -7   7  12       10.47        3.98      6.18 o 
  -6   7  12       31.93       27.22      6.83 o 
  -5   7  12       59.61       58.03      7.19 o 
  -4   7  12       72.00       78.90      7.53 o 
  -3   7  12        1.03        0.33      5.40 o 
  -2   7  12       30.10       30.05      6.05 o 
  -1   7  12        9.83        8.21      5.27 o 
   0   7  12        0.46        0.00      5.37 o 
   1   7  12       35.13       31.37      6.47 o 
   2   7  12       17.44       25.97      6.28 o 
   3   7  12        2.42        1.78      5.60 o 
   4   7  12       10.01        8.62      5.93 o 
   5   7  12       29.61       34.21      7.94 o 
  -7   8  12        5.03        5.25      6.76 o 
  -6   8  12        4.42        4.77      6.54 o 
  -5   8  12        7.22       12.96      6.52 o 
  -4   8  12       16.31       14.77      6.64 o 
  -3   8  12        0.86        1.78      6.28 o 
  -2   8  12        2.43        0.00      5.54 o 
  -1   8  12        1.59        3.19      6.30 o 
   0   8  12       13.30       11.28      6.10 o 
   1   8  12        2.77        8.11      5.99 o 
   2   8  12        4.56        0.00      6.12 o 
   3   8  12        3.54        9.86      6.53 o 
 -13   1  13       10.14        3.82      6.68 o 
 -12   1  13        4.39        6.37      5.65 o 
 -11   1  13       56.07       53.93      6.40 o 
 -10   1  13       97.55      101.40      7.27 o 
  -9   1  13      183.36      162.16      8.59 o 
  -8   1  13        0.00        0.48      4.56 o 
  -7   1  13       57.34       65.13      5.14 o 
  -6   1  13       15.38       10.80      3.58 o 
  -5   1  13      155.83      149.12      6.33 o 
  -4   1  13       40.36       41.48      4.07 o 
  -3   1  13      170.45      171.02      7.67 o 
  -2   1  13      291.34      269.01      6.64 o 
  -1   1  13       70.60       66.96      4.63 o 
   0   1  13        7.00        5.80      3.70 o 
   1   1  13        9.83       11.19      4.31 o 
   2   1  13        6.41        5.47      4.39 o 
   3   1  13      312.46      305.37      9.41 o 
   4   1  13       12.87       16.82      5.32 o 
   5   1  13      225.25      215.45      9.24 o 
   6   1  13        3.37        0.00      4.73 o 
   7   1  13        0.42        0.00      5.35 o 
   8   1  13        2.12        3.89      5.89 o 
   9   1  13       14.55       17.18      6.87 o 
 -13   2  13        3.27        2.67      6.04 o 
 -12   2  13       67.11       71.17      7.48 o 
 -11   2  13        0.31        2.84      5.40 o 
 -10   2  13        1.66        3.18      5.13 o 
  -9   2  13       15.19       13.85      5.33 o 
  -8   2  13       33.37       28.92      5.49 o 
  -7   2  13       62.62       63.28      5.18 o 
  -6   2  13       23.16       19.84      4.22 o 
  -5   2  13      118.58      105.12      5.22 o 
  -4   2  13        0.16        0.20      3.28 o 
  -3   2  13       93.17       89.57      5.04 o 
  -2   2  13       11.45       12.45      3.45 o 
  -1   2  13        2.84        4.03      4.10 o 
   0   2  13       68.31       65.11      5.32 o 
   1   2  13        0.15        0.15      4.48 o 
   2   2  13        9.82        5.90      4.80 o 
   3   2  13        1.10        0.00      4.80 o 
   4   2  13       77.20       92.48      7.32 o 
   5   2  13       78.75       71.68      7.13 o 
   6   2  13      139.05      131.57      8.82 o 
   7   2  13        3.44        4.28      5.51 o 
   8   2  13        5.37        0.00      5.85 o 
   9   2  13        1.71        0.00      6.34 o 
 -13   3  13        3.64        7.47      6.81 o 
 -12   3  13        5.28        9.75      6.38 o 
 -11   3  13       10.75       14.50      6.07 o 
 -10   3  13        0.41        0.00      4.91 o 
  -9   3  13       14.17       10.12      5.88 o 
  -8   3  13      240.94      255.42     12.93 o 
  -7   3  13       87.65       90.82      6.77 o 
  -6   3  13      198.24      188.70      8.34 o 
  -5   3  13       35.63       34.02      4.68 o 
  -4   3  13       20.09       19.99      4.23 o 
  -3   3  13        2.67        9.10      4.11 o 
  -2   3  13      118.34      127.17      7.17 o 
  -1   3  13      463.12      472.51     10.03 o 
   0   3  13        3.23        0.03      3.45 o 
   1   3  13       58.20       57.86      5.33 o 
   2   3  13        0.10        0.00      4.09 o 
   3   3  13       57.22       59.48      6.43 o 
   4   3  13       24.57       17.50      5.34 o 
   5   3  13       23.65       14.06      5.54 o 
   6   3  13       38.74       22.97      6.10 o 
   7   3  13        5.85        2.84      5.90 o 
   8   3  13        9.91       10.11      6.76 o 
 -12   4  13        9.63       11.22      7.30 o 
 -11   4  13        5.71        1.46      6.15 o 
 -10   4  13       15.76       25.80      6.73 o 
  -9   4  13       19.26       19.85      6.34 o 
  -8   4  13      176.49      175.47      8.77 o 
  -7   4  13       81.80       86.58      7.29 o 
  -6   4  13        0.70        4.69      4.83 o 
  -5   4  13        0.06        0.00      4.63 o 
  -4   4  13        0.05        1.05      4.24 o 
  -3   4  13       23.39       25.48      4.72 o 
  -2   4  13      174.13      163.85      7.88 o 
  -1   4  13        0.09        0.57      4.49 o 
   0   4  13        4.39        1.05      4.56 o 
   1   4  13        0.19        0.00      4.17 o 
   2   4  13       15.59       12.59      4.58 o 
   3   4  13       26.31       20.22      5.04 o 
   4   4  13       40.54       38.41      6.55 o 
   5   4  13        3.46        3.83      4.69 o 
   6   4  13       10.12        3.77      5.13 o 
   7   4  13        1.89        5.23      5.43 o 
   8   4  13        3.47        1.51      5.65 o 
 -11   5  13        1.39        2.26      7.12 o 
 -10   5  13        0.08        0.00      6.37 o 
  -9   5  13        3.38        1.27      6.13 o 
  -8   5  13        0.14        2.88      5.35 o 
  -7   5  13       26.54       26.42      5.99 o 
  -6   5  13       13.36        9.99      5.32 o 
  -5   5  13        2.93        0.00      4.89 o 
  -4   5  13        1.09        4.15      4.34 o 
  -3   5  13        0.03        3.36      4.88 o 
  -2   5  13       45.53       41.46      5.96 o 
  -1   5  13        2.55        2.87      4.83 o 
   0   5  13        0.00        0.00      4.73 o 
   1   5  13       63.77       66.34      6.31 o 
   2   5  13       37.21       33.24      5.55 o 
   3   5  13       28.32       25.55      6.39 o 
   4   5  13        0.17        0.00      5.67 o 
   5   5  13       85.36       79.12      7.11 o 
   6   5  13        1.27        0.00      5.24 o 
   7   5  13        0.04        0.48      5.99 o 
 -10   6  13        9.59        5.30      7.60 o 
  -9   6  13        1.54        8.27      5.88 o 
  -8   6  13        0.07        0.00      5.94 o 
  -7   6  13        1.90        0.00      5.59 o 
  -6   6  13       14.71       20.73      5.91 o 
  -5   6  13       19.14       19.65      5.77 o 
  -4   6  13       62.54       59.01      6.72 o 
  -3   6  13       16.48       14.39      5.35 o 
  -2   6  13       19.92       15.33      5.48 o 
  -1   6  13       10.66       14.95      5.33 o 
   0   6  13        0.97        1.45      5.03 o 
   1   6  13       15.64        9.52      5.28 o 
   2   6  13        0.10        0.00      4.95 o 
   3   6  13        0.26        2.20      6.23 o 
   4   6  13       23.45       21.14      6.92 o 
   5   6  13        0.09        3.96      6.76 o 
   6   6  13       24.56       30.39      7.86 o 
  -8   7  13        7.98        5.02      6.82 o 
  -7   7  13        2.69        1.00      6.31 o 
  -6   7  13        6.90        8.43      6.08 o 
  -5   7  13       57.87       75.40      7.69 o 
  -4   7  13       22.23       22.63      6.77 o 
  -3   7  13       32.26       36.40      6.68 o 
  -2   7  13        0.87        3.02      5.58 o 
  -1   7  13        2.03        5.74      5.54 o 
   0   7  13        6.51       10.26      6.04 o 
   1   7  13       41.38       42.23      6.54 o 
   2   7  13       23.98       29.61      6.37 o 
   3   7  13        1.04        0.00      5.78 o 
   4   7  13        5.45        8.11      7.34 o 
  -6   8  13        0.00        0.00      6.63 o 
  -5   8  13        1.85        0.00      6.65 o 
  -4   8  13        0.01        1.60      6.53 o 
  -3   8  13        7.93        9.90      6.76 o 
  -2   8  13        1.41        3.81      6.16 o 
  -1   8  13       16.91       20.77      6.77 o 
   0   8  13        0.64        0.00      5.97 o 
   1   8  13        0.00        4.17      6.36 o 
 -13   0  14        2.02        1.87      9.28 o 
 -12   0  14        0.43        0.00      8.44 o 
 -11   0  14        8.87        5.26      8.61 o 
 -10   0  14        2.47        0.85      7.92 o 
  -9   0  14       62.68       45.68      9.13 o 
  -8   0  14        7.14        3.54      5.78 o 
  -7   0  14       13.79       16.51      5.97 o 
  -6   0  14       26.63       25.20      5.00 o 
  -5   0  14      117.48      102.27      8.37 o 
  -4   0  14       23.22       21.36      5.82 o 
  -3   0  14      102.37       88.06      7.57 o 
  -2   0  14      271.73      260.01      9.71 o 
  -1   0  14      210.14      209.07     12.46 o 
   0   0  14     2677.14     2753.31     33.60 o 
   1   0  14      659.06      752.73     20.03 o 
   2   0  14     1294.93     1262.94     38.64 o 
   3   0  14        8.19        3.27      6.12 o 
   4   0  14      220.35      201.88     11.33 o 
   5   0  14      192.39      217.92     11.77 o 
   6   0  14       14.50       12.65      6.87 o 
   7   0  14       13.00        7.16      7.87 o 
   8   0  14        5.88        8.72      7.99 o 
 -13   1  14        3.36        2.14      6.88 o 
 -12   1  14        0.00        2.18      6.66 o 
 -11   1  14       13.79       12.40      5.98 o 
 -10   1  14       12.46       17.07      5.62 o 
  -9   1  14        8.89       10.24      5.30 o 
  -8   1  14      115.25      105.19      7.06 o 
  -7   1  14       12.99        7.56      4.69 o 
  -6   1  14       88.25       75.01      4.93 o 
  -5   1  14        0.02        2.29      3.46 o 
  -4   1  14      159.82      154.04      6.28 o 
  -3   1  14      321.49      298.42      7.22 o 
  -2   1  14      224.38      210.30      6.73 o 
  -1   1  14     1301.18     1273.35     15.23 o 
   0   1  14      156.20      156.47      7.44 o 
   1   1  14      162.13      154.44      8.13 o 
   2   1  14        4.04        7.02      4.75 o 
   3   1  14      388.33      390.63     12.29 o 
   4   1  14       27.83       17.24      5.77 o 
   5   1  14       50.90       56.38      6.87 o 
   6   1  14        8.05        2.15      5.49 o 
   7   1  14       31.53       30.83      6.46 o 
   8   1  14       15.23       16.30      6.73 o 
 -13   2  14        5.98        9.40      6.82 o 
 -12   2  14        0.29        0.00      5.95 o 
 -11   2  14       12.27       16.42      6.58 o 
 -10   2  14       41.50       40.27      6.31 o 
  -9   2  14       24.44       28.43      5.86 o 
  -8   2  14       43.87       49.36      6.12 o 
  -7   2  14      371.84      397.21     10.98 o 
  -6   2  14       11.90       23.29      4.47 o 
  -5   2  14      126.04      121.31      6.24 o 
  -4   2  14       90.69       96.12      5.75 o 
  -3   2  14       24.12       27.24      3.83 o 
  -2   2  14      508.11      522.82     10.40 o 
  -1   2  14        2.19        0.00      3.98 o 
   0   2  14       69.83       69.92      6.79 o 
   1   2  14       56.73       48.52      6.07 o 
   2   2  14       14.22       10.63      5.09 o 
   3   2  14        0.27        0.00      4.74 o 
   4   2  14       26.04       29.80      5.72 o 
   5   2  14        9.59        6.67      5.24 o 
   6   2  14       42.34       51.27      7.05 o 
   7   2  14        0.05        0.00      5.72 o 
   8   2  14        7.74        8.94      6.53 o 
 -12   3  14       51.72       66.40      8.68 o 
 -11   3  14        0.92        2.05      5.98 o 
 -10   3  14       18.90       19.74      6.47 o 
  -9   3  14        8.60        5.05      5.84 o 
  -8   3  14       14.67       12.15      5.71 o 
  -7   3  14       92.85      114.45      7.45 o 
  -6   3  14        5.29        9.26      4.94 o 
  -5   3  14        4.12        9.70      4.32 o 
  -4   3  14       15.40       13.13      4.31 o 
  -3   3  14      134.44      124.70      7.99 o 
  -2   3  14      182.73      205.64      8.57 o 
  -1   3  14      298.26      279.39     10.95 o 
   0   3  14       33.04       42.46      5.22 o 
   1   3  14       73.40       70.84      6.95 o 
   2   3  14        3.98        0.14      4.27 o 
   3   3  14       23.78       20.18      5.65 o 
   4   3  14       31.18       31.67      6.13 o 
   5   3  14       20.52       21.30      5.96 o 
   6   3  14        2.74        2.30      5.73 o 
   7   3  14        5.17        1.95      6.37 o 
 -11   4  14       38.79       37.48      7.73 o 
 -10   4  14       30.19       32.67      7.15 o 
  -9   4  14        6.20        7.03      6.52 o 
  -8   4  14       19.29       21.76      6.12 o 
  -7   4  14       66.52       61.67      6.67 o 
  -6   4  14        0.25        0.00      4.85 o 
  -5   4  14      117.29      117.80      7.51 o 
  -4   4  14       46.11       44.01      5.33 o 
  -3   4  14       38.01       36.00      5.64 o 
  -2   4  14      435.56      410.74     11.77 o 
  -1   4  14       39.70       39.79      5.76 o 
   0   4  14      245.77      228.97      9.24 o 
   1   4  14        1.03        0.00      5.19 o 
   2   4  14       90.32       96.92      8.17 o 
   3   4  14        8.84        3.97      4.83 o 
   4   4  14        3.90        5.01      4.94 o 
   5   4  14       43.60       36.62      6.71 o 
   6   4  14        6.78        1.90      5.27 o 
   7   4  14        9.18       17.13      6.07 o 
 -11   5  14        3.30        8.46      7.41 o 
 -10   5  14        1.78        0.96      6.90 o 
  -9   5  14        3.64        9.51      6.47 o 
  -8   5  14       35.42       32.72      6.68 o 
  -7   5  14        5.14        2.17      5.59 o 
  -6   5  14        2.38        5.85      5.29 o 
  -5   5  14        0.04        0.00      5.12 o 
  -4   5  14        7.92        6.50      5.19 o 
  -3   5  14        5.80        9.25      5.30 o 
  -2   5  14        0.83        0.00      4.72 o 
  -1   5  14       83.68       78.15      6.85 o 
   0   5  14       77.39       70.29      6.65 o 
   1   5  14       48.26       49.81      6.22 o 
   2   5  14        3.50        2.20      5.68 o 
   3   5  14       32.05       30.58      6.79 o 
   4   5  14       10.99        9.95      6.74 o 
   5   5  14        9.50        9.62      6.62 o 
   6   5  14       23.68       21.12      7.52 o 
  -9   6  14        0.02        5.68      6.98 o 
  -8   6  14       80.97       80.83      8.30 o 
  -7   6  14        0.08        0.00      5.98 o 
  -6   6  14        3.75        4.99      5.91 o 
  -5   6  14        1.29        0.69      5.37 o 
  -4   6  14        1.99        6.23      5.99 o 
  -3   6  14       21.28       28.53      6.05 o 
  -2   6  14        1.55        4.14      5.19 o 
  -1   6  14       33.61       33.83      6.02 o 
   0   6  14        0.08        0.33      5.15 o 
   1   6  14        2.47        0.00      5.30 o 
   2   6  14        2.13        0.01      6.14 o 
   3   6  14        1.56        5.40      6.59 o 
   4   6  14       35.85       44.80      8.18 o 
  -7   7  14       22.52       31.30      7.45 o 
  -6   7  14        0.53        3.43      6.40 o 
  -5   7  14       31.78       37.87      7.53 o 
  -4   7  14        8.65        7.34      6.64 o 
  -3   7  14        0.00        1.24      6.26 o 
  -2   7  14        9.89       12.10      6.08 o 
  -1   7  14        1.47        0.00      5.54 o 
   0   7  14        5.20        0.45      6.11 o 
   1   7  14        0.87        5.45      5.93 o 
   2   7  14       16.00       22.90      6.58 o 
 -12   1  15       36.19       33.24      7.71 o 
 -11   1  15        0.27        1.83      6.51 o 
 -10   1  15        3.93        2.13      5.25 o 
  -9   1  15       10.57        8.07      5.26 o 
  -8   1  15       16.86       17.45      5.12 o 
  -7   1  15        2.28        3.75      4.59 o 
  -6   1  15        0.21        0.00      4.03 o 
  -5   1  15       55.76       46.11      4.39 o 
  -4   1  15      166.12      169.92      6.79 o 
  -3   1  15      536.85      558.97      9.86 o 
  -2   1  15       49.96       48.79      4.67 o 
  -1   1  15      249.61      237.30      9.65 o 
   0   1  15       51.08       56.57      6.44 o 
   1   1  15       71.16       69.10      6.72 o 
   2   1  15      103.90      117.27      7.86 o 
   3   1  15       94.08       85.84      7.43 o 
   4   1  15        1.22        7.16      5.39 o 
   5   1  15       32.86       21.65      6.16 o 
   6   1  15        6.25        4.74      5.64 o 
   7   1  15        5.17        5.53      6.03 o 
 -12   2  15       36.85       48.31      7.45 o 
 -11   2  15       14.65       13.50      5.95 o 
 -10   2  15        8.88       10.96      5.88 o 
  -9   2  15        7.23        6.76      5.33 o 
  -8   2  15       31.46       24.33      6.61 o 
  -7   2  15       53.53       58.79      5.95 o 
  -6   2  15      439.24      427.19     15.10 o 
  -5   2  15       71.54       79.69      6.51 o 
  -4   2  15      513.63      488.65     11.99 o 
  -3   2  15        4.03        7.64      4.55 o 
  -2   2  15        1.11        0.00      3.90 o 
  -1   2  15       42.13       47.00      6.24 o 
   0   2  15        1.56        0.00      5.17 o 
   1   2  15       76.95       85.73      7.29 o 
   2   2  15       25.56       24.89      5.82 o 
   3   2  15       11.78        6.40      5.20 o 
   4   2  15       32.84       43.98      6.47 o 
   5   2  15        3.65       10.52      5.72 o 
   6   2  15       58.75       61.16      7.71 o 
   7   2  15       42.39       59.21      7.95 o 
 -12   3  15        3.65        4.46      6.95 o 
 -11   3  15        0.01        0.20      6.23 o 
 -10   3  15       81.66       78.16      8.22 o 
  -9   3  15        5.60        3.66      5.94 o 
  -8   3  15        0.49        0.00      5.30 o 
  -7   3  15      172.50      167.15      8.68 o 
  -6   3  15       89.93       98.76      7.30 o 
  -5   3  15      180.96      167.60      8.29 o 
  -4   3  15        3.14        3.80      4.69 o 
  -3   3  15        0.31        2.35      4.80 o 
  -2   3  15        1.96        1.22      4.66 o 
  -1   3  15       73.24       72.37      6.33 o 
   0   3  15       17.19       12.37      5.64 o 
   1   3  15       60.82       62.28      6.25 o 
   2   3  15        0.00        0.00      4.53 o 
   3   3  15        0.35        0.62      5.20 o 
   4   3  15        6.19        6.19      5.58 o 
   5   3  15        1.14        3.37      5.74 o 
   6   3  15       70.62       65.66      8.20 o 
 -11   4  15        3.16        0.24      6.78 o 
 -10   4  15       19.57       23.56      7.23 o 
  -9   4  15       28.09       33.97      7.29 o 
  -8   4  15       43.83       53.20      7.90 o 
  -7   4  15       20.99       22.85      5.69 o 
  -6   4  15        0.95        4.86      5.10 o 
  -5   4  15        9.13        6.92      5.18 o 
  -4   4  15        0.54        0.00      4.78 o 
  -3   4  15       24.70       24.44      5.66 o 
  -2   4  15        0.18        0.00      5.01 o 
  -1   4  15      201.66      183.84      9.95 o 
   0   4  15       51.32       48.81      7.26 o 
   1   4  15       46.00       38.61      6.80 o 
   2   4  15        1.71        1.55      5.34 o 
   3   4  15       53.55       47.56      8.63 o 
   4   4  15       49.52       51.86      6.43 o 
   5   4  15        0.05        1.57      5.22 o 
   6   4  15        0.01        0.00      5.77 o 
 -10   5  15        6.10        9.20      7.25 o 
  -9   5  15        1.10        3.61      6.58 o 
  -8   5  15        7.93        3.87      6.00 o 
  -7   5  15       26.59       34.16      6.36 o 
  -6   5  15        0.77        0.00      5.39 o 
  -5   5  15        6.73        5.54      6.01 o 
  -4   5  15        0.52        0.71      5.76 o 
  -3   5  15        0.11        0.00      5.07 o 
  -2   5  15        2.16        3.29      5.00 o 
  -1   5  15        0.40        3.03      5.16 o 
   0   5  15       86.99       82.48      7.09 o 
   1   5  15        1.32        6.50      6.16 o 
   2   5  15       36.83       30.97      6.85 o 
   3   5  15        2.91        5.07      6.35 o 
   4   5  15       26.18       20.01      7.10 o 
   5   5  15       16.77       28.10      7.67 o 
  -8   6  15        0.10        0.00      6.40 o 
  -7   6  15       32.83       39.20      7.33 o 
  -6   6  15       29.17       34.39      7.75 o 
  -5   6  15       28.89       31.60      7.21 o 
  -4   6  15       16.15       16.93      6.70 o 
  -3   6  15       12.20        2.09      5.53 o 
  -2   6  15        2.26        0.85      5.41 o 
  -1   6  15        6.49        8.86      5.64 o 
   0   6  15        0.60        0.00      5.19 o 
   1   6  15        1.74        0.00      5.97 o 
   2   6  15        0.57        0.00      6.36 o 
   3   6  15        0.44        0.00      6.84 o 
  -6   7  15       82.27      102.45     10.33 o 
  -5   7  15        8.93       13.10      7.00 o 
  -4   7  15       16.81       17.14      6.95 o 
  -3   7  15        4.53        3.34      6.65 o 
  -2   7  15        2.10        8.96      6.10 o 
  -1   7  15        1.21        2.36      6.22 o 
   0   7  15        1.58        1.58      5.56 o 
   1   7  15        4.02        7.04     12.55 o 
 -12   0  16       56.17       48.21     11.08 o 
 -11   0  16        0.22        2.38     11.84 o 
 -10   0  16        0.30        6.48      8.60 o 
  -9   0  16        2.36        3.95      8.20 o 
  -8   0  16       13.12        7.82      8.45 o 
  -7   0  16      130.05      136.26     14.22 o 
  -6   0  16       24.36       21.29      6.72 o 
  -5   0  16       47.46       35.88      7.03 o 
  -4   0  16       11.96        9.78      5.83 o 
  -3   0  16      138.20      136.72     18.05 o 
  -2   0  16       48.34       45.20      8.48 o 
  -1   0  16       41.18       31.27      8.15 o 
   0   0  16       60.10       57.91      9.50 o 
   1   0  16       85.32       72.68      8.37 o 
   2   0  16      101.34       93.39     10.73 o 
   3   0  16        5.71        3.66      7.32 o 
   4   0  16        0.03        1.35      7.47 o 
   5   0  16        0.16        0.00      7.72 o 
   6   0  16       10.69        8.35      8.41 o 
 -12   1  16       11.81        9.13      7.04 o 
 -11   1  16        0.10        0.00      6.56 o 
 -10   1  16        0.08        0.00      6.04 o 
  -9   1  16       27.83       20.64      5.71 o 
  -8   1  16       48.63       48.46      6.11 o 
  -7   1  16        0.01        1.80      4.87 o 
  -6   1  16       47.39       53.06      5.51 o 
  -5   1  16       41.50       40.61      5.25 o 
  -4   1  16       59.91       59.46      5.38 o 
  -3   1  16        1.46        1.74      4.62 o 
  -2   1  16        5.90        2.25      4.96 o 
  -1   1  16       48.34       50.33      6.57 o 
   0   1  16       43.16       48.34      6.36 o 
   1   1  16       70.80       66.73      6.92 o 
   2   1  16        7.57       11.41      5.55 o 
   3   1  16        2.69        0.00      5.42 o 
   4   1  16        1.97        2.19      5.36 o 
   5   1  16        7.05        1.53      5.59 o 
   6   1  16       25.17       26.02      7.32 o 
 -11   2  16       10.53       13.28      7.17 o 
 -10   2  16        0.75        0.00      6.49 o 
  -9   2  16       27.24       24.18      6.87 o 
  -8   2  16       44.99       51.47      6.62 o 
  -7   2  16        4.35       12.57      5.68 o 
  -6   2  16       12.36        9.77      4.78 o 
  -5   2  16       24.74       14.84      5.00 o 
  -4   2  16       36.95       33.17      5.50 o 
  -3   2  16       69.88       65.12      6.12 o 
  -2   2  16       26.80       21.57      6.11 o 
  -1   2  16       13.38        4.97      5.51 o 
   0   2  16       17.22       15.68      5.67 o 
   1   2  16        9.79        7.16      5.38 o 
   2   2  16        0.66        0.65      5.38 o 
   3   2  16       14.73       20.54      6.11 o 
   4   2  16       15.27       14.48      6.00 o 
   5   2  16        0.09        0.00      5.68 o 
   6   2  16       15.26        7.78      6.56 o 
 -11   3  16       19.15       23.95      7.26 o 
 -10   3  16        3.40        1.60      5.89 o 
  -9   3  16        1.10        3.57      6.01 o 
  -8   3  16        2.92       10.53      5.78 o 
  -7   3  16       13.19        8.49      5.42 o 
  -6   3  16      125.85      119.39      7.87 o 
  -5   3  16       30.37       29.45      6.27 o 
  -4   3  16      191.96      183.71      9.79 o 
  -3   3  16        0.99        1.17      4.87 o 
  -2   3  16       32.26       29.15      5.68 o 
  -1   3  16       78.25       81.09      9.44 o 
   0   3  16        7.42        8.54      5.83 o 
   1   3  16        8.39       18.61      6.08 o 
   2   3  16        8.05       12.02      5.12 o 
   3   3  16        1.69        3.43      4.70 o 
   4   3  16       17.39       16.15      6.09 o 
   5   3  16        0.11        0.00      6.03 o 
 -10   4  16       24.47       27.22      7.71 o 
  -9   4  16      114.26      136.74     10.14 o 
  -8   4  16        2.64        3.94      6.63 o 
  -7   4  16       13.01        9.96      5.71 o 
  -6   4  16        1.66        3.15      5.41 o 
  -5   4  16        5.87        7.57      6.02 o 
  -4   4  16        0.03        0.00      5.14 o 
  -3   4  16       54.53       46.42      6.31 o 
  -2   4  16       45.76       47.36      6.27 o 
  -1   4  16       32.98       23.69      6.66 o 
   0   4  16        0.12        0.09      6.00 o 
   1   4  16        8.57       10.27      6.07 o 
   2   4  16        7.30       13.98      6.32 o 
   3   4  16       15.52       16.18      6.56 o 
   4   4  16       23.13       16.04      6.97 o 
  -9   5  16        2.11        6.96      7.25 o 
  -8   5  16      100.86      111.19     10.27 o 
  -7   5  16       19.64       16.51      6.39 o 
  -6   5  16        8.28        6.97      6.34 o 
  -5   5  16        3.21        4.42      6.23 o 
  -4   5  16        2.04        0.00      5.60 o 
  -3   5  16        3.21        2.67      5.71 o 
  -2   5  16        7.03       11.22      5.76 o 
  -1   5  16        2.32        2.38      5.38 o 
   0   5  16        0.38        0.00      6.06 o 
   1   5  16        3.55        4.16      6.33 o 
   2   5  16       46.37       60.48      8.24 o 
   3   5  16        0.31        0.62      6.69 o 
  -7   6  16       32.56       45.00      8.26 o 
  -6   6  16        5.59        0.00      6.65 o 
  -5   6  16        0.00        0.00      6.45 o 
  -4   6  16        0.41        0.00      6.19 o 
  -3   6  16        9.14        2.28      6.41 o 
  -2   6  16        0.70        1.21      5.91 o 
  -1   6  16        1.20        2.78      5.83 o 
   0   6  16        0.09        0.00      7.07 o 
   1   6  16       17.34       21.92      7.45 o 
 -11   1  17        7.61        4.54      7.02 o 
 -10   1  17       11.01       13.60      6.29 o 
  -9   1  17       10.34       13.71      6.55 o 
  -8   1  17       65.84       67.75      7.76 o 
  -7   1  17        0.15        2.35      5.52 o 
  -6   1  17       33.06       32.32      5.53 o 
  -5   1  17       33.45       35.74      5.97 o 
  -4   1  17        3.25        8.87      5.13 o 
  -3   1  17        0.09        3.87      6.10 o 
  -2   1  17        0.92        0.00      5.30 o 
  -1   1  17      186.12      165.91      9.20 o 
   0   1  17       25.68       26.59      6.05 o 
   1   1  17       80.73       77.68      7.62 o 
   2   1  17       46.18       56.42      7.14 o 
   3   1  17        3.71        3.28      5.72 o 
   4   1  17       10.36        6.49      6.48 o 
   5   1  17        3.88        1.50      6.59 o 
 -10   2  17        4.72        6.55      7.03 o 
  -9   2  17       29.04       35.88      6.81 o 
  -8   2  17        6.43        2.17      5.54 o 
  -7   2  17       48.83       37.18      6.58 o 
  -6   2  17        3.36        5.09      4.80 o 
  -5   2  17       50.97       45.12      6.77 o 
  -4   2  17       45.69       46.82      6.06 o 
  -3   2  17        5.15        1.08      5.60 o 
  -2   2  17       76.62       70.86      7.97 o 
  -1   2  17        6.23        2.55      7.40 o 
   0   2  17       49.24       46.12      6.77 o 
   1   2  17        0.00        0.00      5.51 o 
   2   2  17        2.09        0.00      5.41 o 
   3   2  17       25.64       17.87      6.24 o 
   4   2  17       27.01       24.53      6.87 o 
   5   2  17        1.81        0.00      6.13 o 
 -10   3  17        3.66        7.08      6.66 o 
  -9   3  17       35.22       36.51      7.22 o 
  -8   3  17       34.69       36.04      8.57 o 
  -7   3  17        3.89        1.93      5.93 o 
  -6   3  17        5.76        0.00      5.56 o 
  -5   3  17       10.27       10.42      5.79 o 
  -4   3  17        2.24        0.00      4.94 o 
  -3   3  17       55.84       56.78      6.56 o 
  -2   3  17        2.76        3.09      6.00 o 
  -1   3  17        0.02        0.00      5.86 o 
   0   3  17        6.06        3.78      5.86 o 
   1   3  17        4.11        8.66      6.17 o 
   2   3  17        0.31        0.00      5.58 o 
   3   3  17        9.41       13.69      6.19 o 
   4   3  17       13.56       15.46      6.82 o 
  -9   4  17       46.22       59.66      8.28 o 
  -8   4  17        2.84        8.02      6.83 o 
  -7   4  17       46.52       63.78      7.49 o 
  -6   4  17        5.10        8.17      6.43 o 
  -5   4  17        9.14       10.34      6.32 o 
  -4   4  17        0.73        0.32      5.96 o 
  -3   4  17        0.57        0.84      5.24 o 
  -2   4  17       28.14       32.80      7.45 o 
  -1   4  17        6.58        8.54      6.60 o 
   0   4  17        0.97        1.45      6.17 o 
   1   4  17        0.81        0.00      6.16 o 
   2   4  17        7.72       13.75      6.77 o 
   3   4  17        0.03        0.00      6.30 o 
  -7   5  17        4.11        4.06      6.84 o 
  -6   5  17       19.82       27.53      7.53 o 
  -5   5  17        4.10        5.74      6.49 o 
  -4   5  17       28.50       33.41      7.47 o 
  -3   5  17        0.29        0.00      5.64 o 
  -2   5  17        0.37        4.35      5.81 o 
  -1   5  17       10.72       12.61      6.98 o 
   0   5  17        1.08        0.96      6.67 o 
   1   5  17        1.25        2.27      6.87 o 
  -4   6  17        1.32        0.00      6.49 o 
  -3   6  17       21.58       17.13      7.23 o 
  -2   6  17        1.51        4.41      6.09 o 
 -10   0  18       63.02       79.85     12.81 o 
  -9   0  18        2.26        3.97      9.32 o 
  -8   0  18       11.94        5.61      9.07 o 
  -7   0  18       46.02       62.39     14.79 o 
  -6   0  18       93.34       83.90     23.43 o 
  -5   0  18        3.22        0.00     15.11 o 
  -4   0  18       31.40       30.47     11.39 o 
  -3   0  18      152.02      160.40     17.41 o 
  -2   0  18      168.91      186.64     18.43 o 
  -1   0  18      255.06      257.31     20.87 o 
   0   0  18       11.81       16.13     10.63 o 
   1   0  18        1.41        6.78      9.60 o 
   2   0  18       66.14       56.97     13.44 o 
   3   0  18       25.15       19.07     12.29 o 
   4   0  18        0.06        0.00     10.75 o 
 -10   1  18        1.64        0.00      7.80 o 
  -9   1  18       11.37        8.04      7.60 o 
  -8   1  18       27.11       35.03      8.14 o 
  -7   1  18       65.17       58.82      7.14 o 
  -6   1  18        1.00        1.23      5.33 o 
  -5   1  18        9.69       12.25      7.20 o 
  -4   1  18       13.88       16.92      7.34 o 
  -3   1  18       36.65       33.59      9.98 o 
  -2   1  18       13.97       21.37      9.10 o 
  -1   1  18       20.30       24.61      6.28 o 
   0   1  18       77.16       86.86      7.99 o 
   1   1  18        7.01       13.47      6.11 o 
   2   1  18        0.45        0.00      6.24 o 
   3   1  18       20.03       13.98      7.12 o 
   4   1  18        0.30        0.00     13.95 o 
  -9   2  18        4.41        1.42      6.11 o 
  -8   2  18        0.00        2.55      5.62 o 
  -7   2  18        2.84        0.00      5.56 o 
  -6   2  18        0.34        0.00      5.79 o 
  -5   2  18        9.02        1.48      5.68 o 
  -4   2  18       12.86       17.63      7.84 o 
  -3   2  18        1.81        6.77      6.00 o 
  -2   2  18        1.25        2.29      6.47 o 
  -1   2  18        0.15        0.71      6.10 o 
   0   2  18        0.02        0.00      7.19 o 
   1   2  18        5.48       11.92      7.57 o 
   2   2  18        0.43        0.00      5.86 o 
   3   2  18       14.27       19.82      6.80 o 
  -9   3  18       49.73       44.31      8.63 o 
  -8   3  18        0.76        4.68      6.39 o 
  -7   3  18       26.48       24.47      8.40 o 
  -6   3  18        0.48        0.00      6.02 o 
  -5   3  18        0.08        0.00      6.03 o 
  -4   3  18        0.11        3.51      5.26 o 
  -3   3  18       22.08       25.18      7.14 o 
  -2   3  18       15.97       11.67      6.85 o 
  -1   3  18        0.00        0.00      6.23 o 
   0   3  18        0.11        0.00      5.91 o 
   1   3  18        1.71        7.32      6.13 o 
   2   3  18        8.70        8.22      6.71 o 
  -7   4  18       33.65       49.68      9.64 o 
  -6   4  18        1.49        3.67      6.43 o 
  -5   4  18        1.82        0.12      6.40 o 
  -4   4  18        1.91        0.63      6.44 o 
  -3   4  18       17.89       18.61      7.25 o 
  -2   4  18        0.25        4.37      6.77 o 
  -1   4  18        2.42        3.94      6.67 o 
   0   4  18        1.14        2.35      6.51 o 
   1   4  18        1.84        1.48      6.67 o 
  -5   5  18        5.86        0.59      6.85 o 
  -4   5  18        7.86       12.12      7.33 o 
  -3   5  18        0.46        2.80      6.90 o 
  -2   5  18       23.08       20.11      7.77 o 
  -8   1  19        7.84       11.37      7.90 o 
  -7   1  19       19.87       30.69     12.99 o 
  -6   1  19        5.00        0.24     10.40 o 
  -5   1  19        4.09        6.86      7.76 o 
  -4   1  19       23.23       24.30      8.59 o 
  -3   1  19       25.72       35.67     11.00 o 
  -2   1  19        0.24        5.10      9.04 o 
  -1   1  19        4.70        5.89     11.01 o 
   0   1  19        0.00        2.19      7.42 o 
   1   1  19        0.45        1.19      6.77 o 
   2   1  19        7.76        4.03      6.82 o 
  -8   2  19        0.11        4.78      6.02 o 
  -7   2  19        8.28        8.91      7.92 o 
  -6   2  19       10.46        8.65      7.31 o 
  -5   2  19        0.78        0.64      8.02 o 
  -4   2  19        9.48        9.60      8.05 o 
  -3   2  19        0.06        0.00      6.59 o 
  -2   2  19       20.96       22.08      7.31 o 
  -1   2  19        0.13        0.00      6.21 o 
   0   2  19       51.09       54.97      9.69 o 
   1   2  19       34.44       37.58      9.36 o 
  -7   3  19        0.46        0.00      7.73 o 
  -6   3  19       15.79       15.62      7.49 o 
  -5   3  19        0.72        0.00      8.39 o 
  -4   3  19        2.23        0.00      8.16 o 
  -3   3  19        2.24        5.70      7.09 o 
  -2   3  19        0.23        2.45      7.08 o 
  -1   3  19        9.99        8.29      7.08 o 
   0   3  19        0.45        0.00      6.66 o 
  -4   4  19       22.14       27.33     10.06 o 
  -3   4  19        0.41        1.37      7.14 o 
  -2   0  20       14.16        0.13     11.78 o 
  -1   0  20       37.94       33.67     13.19 o 
  -6   1  20        0.27        0.00     18.31 o 
  -5   1  20       12.52       37.78      9.73 o 
  -4   1  20       34.22       57.61     11.71 o 
  -3   1  20        1.46       14.64      9.30 o 
  -2   1  20       16.79       18.95     13.44 o 
  -1   1  20        7.58        5.25     12.16 o 
  -5   2  20       17.02       17.89      9.18 o 
  -4   2  20        0.51        0.00      9.26 o 
  -3   2  20       20.00       20.37      9.04 o 
  -2   2  20       14.43       20.52      7.57 o 
                                                 
